# Supplementary material for: GPATCH3, a splicing regulator that facilitates tumor immune evasion via the modulation of ATPase activity of DHX15
Source: Front Immunol. 2025 Aug 11;16:1612461. doi: 10.3389/fimmu.2025.1612461 (PMC12375585; doi:10.3389/fimmu.2025.1612461)
Supplement: Supplementary file 1 [file DataSheet1.xlsx]

## Sheet: Co-IP MS data
Supplementary Dataset S1. GPATCH3-interacting proteins identified by co-immunoprecipitation coupled with mass spectrometry analysis
Accession	Description	Exp. q-value: Combined	Sum PEP Score	Coverage [%]	# Peptides	# PSMs	# Unique Peptides	# AAs	MW [kDa]	calc. pI	Score Sequest HT: Sequest HT	# Peptides (by Search Engine): Sequest HT	# Razor Peptides	Abundances (Grouped): Sample	Abundances (Grouped): Vector	Ratio(GPATCH3/Vector)
Q9HD26	Golgi-associated PDZ and coiled-coil motif-containing protein OS=Homo sapiens OX=9606 GN=GOPC PE=1 SV=1	0	210.137	45	24	40	24	462	50.5	5.92	127.96	24	0	4.99738e+07		GPATCH3 only
Q5JTZ9	Alanine--tRNA ligase, mitochondrial OS=Homo sapiens OX=9606 GN=AARS2 PE=1 SV=1	0	37.932	11	10	13	10	985	107.3	6.27	21.16	10	0	2.1286e+06		GPATCH3 only
Q96QK1	Vacuolar protein sorting-associated protein 35 OS=Homo sapiens OX=9606 GN=VPS35 PE=1 SV=2	0	62.987	17	9	13	9	796	91.6	5.49	36.37	9	0	1.22276e+07		GPATCH3 only
P45983	Mitogen-activated protein kinase 8 OS=Homo sapiens OX=9606 GN=MAPK8 PE=1 SV=2	0	35.178	17	6	13	4	427	48.3	6.89	27.25	6	0	1.42801e+06		GPATCH3 only
Q96GD4	Aurora kinase B OS=Homo sapiens OX=9606 GN=AURKB PE=1 SV=3	0	39.892	23	8	12	8	344	39.3	9.29	24.77	8	0	6.51518e+06		GPATCH3 only
P35573	Glycogen debranching enzyme OS=Homo sapiens OX=9606 GN=AGL PE=1 SV=3	0	30.598	7	9	12	9	1532	174.7	6.76	19.71	9	0	2.21885e+06		GPATCH3 only
Q96L92	Sorting nexin-27 OS=Homo sapiens OX=9606 GN=SNX27 PE=1 SV=2	0	35.301	15	7	10	7	541	61.2	6.49	19.07	7	0	1.44415e+06		GPATCH3 only
Q13616	Cullin-1 OS=Homo sapiens OX=9606 GN=CUL1 PE=1 SV=2	0	29.815	12	8	10	8	776	89.6	8	17.21	8	0	2.84778e+06		GPATCH3 only
Q16513	Serine/threonine-protein kinase N2 OS=Homo sapiens OX=9606 GN=PKN2 PE=1 SV=1	0	40.125	13	8	9	8	984	112	6.3	18.88	8	0	917367		GPATCH3 only
P62993	Growth factor receptor-bound protein 2 OS=Homo sapiens OX=9606 GN=GRB2 PE=1 SV=1	0	28.764	35	5	9	5	217	25.2	6.32	16.48	5	0	8.42765e+06		GPATCH3 only
P23378	Glycine dehydrogenase (decarboxylating), mitochondrial OS=Homo sapiens OX=9606 GN=GLDC PE=1 SV=2	0	47.81	8	7	9	7	1020	112.7	7.11	27.63	7	0	8.06117e+06		GPATCH3 only
Q9Y295	Developmentally-regulated GTP-binding protein 1 OS=Homo sapiens OX=9606 GN=DRG1 PE=1 SV=1	0	21.358	14	4	8	4	367	40.5	8.9	17.07	4	0	1.31786e+06		GPATCH3 only
O60884	DnaJ homolog subfamily A member 2 OS=Homo sapiens OX=9606 GN=DNAJA2 PE=1 SV=1	0	32.478	22	6	8	6	412	45.7	6.48	18.37	6	0	6.02788e+06		GPATCH3 only
O60256	Phosphoribosyl pyrophosphate synthase-associated protein 2 OS=Homo sapiens OX=9606 GN=PRPSAP2 PE=1 SV=1	0	25.573	21	6	8	3	369	40.9	7.44	11.08	6	1	1.54824e+06		GPATCH3 only
P41227	N-alpha-acetyltransferase 10 OS=Homo sapiens OX=9606 GN=NAA10 PE=1 SV=1	0	38.957	17	5	7	5	235	26.4	5.64	19.27	5	0	1981541		GPATCH3 only
O00178	GTP-binding protein 1 OS=Homo sapiens OX=9606 GN=GTPBP1 PE=1 SV=3	0	18.418	9	6	7	6	669	72.4	8.34	13.75	6	0	2359884		GPATCH3 only
Q99755	Phosphatidylinositol 4-phosphate 5-kinase type-1 alpha OS=Homo sapiens OX=9606 GN=PIP5K1A PE=1 SV=1	0	32.788	14	5	7	5	562	62.6	8.21	16.23	5	0	472369		GPATCH3 only
O60749	Sorting nexin-2 OS=Homo sapiens OX=9606 GN=SNX2 PE=1 SV=2	0	20.233	13	6	7	5	519	58.4	5.12	11.96	6	0	1.2604e+06		GPATCH3 only
Q9NUQ8	ATP-binding cassette sub-family F member 3 OS=Homo sapiens OX=9606 GN=ABCF3 PE=1 SV=2	0	32.561	14	7	7	7	709	79.7	6.34	20.58	7	0	505741		GPATCH3 only
Q13596	Sorting nexin-1 OS=Homo sapiens OX=9606 GN=SNX1 PE=1 SV=3	0	26.569	15	6	7	5	522	59	5.15	12.26	6	0	2.47078e+06		GPATCH3 only
P37108	Signal recognition particle 14 kDa protein OS=Homo sapiens OX=9606 GN=SRP14 PE=1 SV=2	0	37.537	31	5	7	5	136	14.6	10.04	24.12	5	0	3.72797e+06		GPATCH3 only
O75648	Mitochondrial tRNA-specific 2-thiouridylase 1 OS=Homo sapiens OX=9606 GN=TRMU PE=1 SV=2	0	16.127	11	4	7	4	421	47.7	8.03	13.18	4	0	5327991		GPATCH3 only
P35613	Basigin OS=Homo sapiens OX=9606 GN=BSG PE=1 SV=2	0	15.116	6	2	7	2	385	42.2	5.66	12.16	2	0	350369		GPATCH3 only
P25054	Adenomatous polyposis coli protein OS=Homo sapiens OX=9606 GN=APC PE=1 SV=2	0	26.814	3	6	7	6	2843	311.5	7.8	5.62	6	0	558357		GPATCH3 only
O00116	Alkyldihydroxyacetonephosphate synthase, peroxisomal OS=Homo sapiens OX=9606 GN=AGPS PE=1 SV=1	0	11.956	6	4	6	4	658	72.9	7.34	8.85	4	0	117290		GPATCH3 only
Q8TAF3	WD repeat-containing protein 48 OS=Homo sapiens OX=9606 GN=WDR48 PE=1 SV=1	0	21.549	7	4	6	4	677	76.2	7.03	19.19	4	0	3.48902e+06		GPATCH3 only
P52292	Importin subunit alpha-1 OS=Homo sapiens OX=9606 GN=KPNA2 PE=1 SV=1	0	17.779	8	3	6	3	529	57.8	5.4	18.07	3	0	296702		GPATCH3 only
Q6PJT7	Zinc finger CCCH domain-containing protein 14 OS=Homo sapiens OX=9606 GN=ZC3H14 PE=1 SV=1	0	15.301	10	6	6	6	736	82.8	7.31	9.21	6	0	228940		GPATCH3 only
Q4J6C6	Prolyl endopeptidase-like OS=Homo sapiens OX=9606 GN=PREPL PE=1 SV=1	0	24.918	7	4	6	4	727	83.9	6.38	15.47	4	0	373864		GPATCH3 only
O75147	Obscurin-like protein 1 OS=Homo sapiens OX=9606 GN=OBSL1 PE=1 SV=4	0	21.179	4	6	6	6	1896	206.8	5.63	14.87	6	0	898617		GPATCH3 only
Q9UPP1	Histone lysine demethylase PHF8 OS=Homo sapiens OX=9606 GN=PHF8 PE=1 SV=3	0	16.366	5	5	6	5	1060	117.8	8.72	13.05	5	0	177169		GPATCH3 only
Q14160	Protein scribble homolog OS=Homo sapiens OX=9606 GN=SCRIB PE=1 SV=4	0	13.563	3	4	6	4	1630	174.8	5.07	9.9	4	0	374043		GPATCH3 only
O75436	Vacuolar protein sorting-associated protein 26A OS=Homo sapiens OX=9606 GN=VPS26A PE=1 SV=2	0	26.861	22	5	6	5	327	38.1	6.57	17.62	5	0	1.98941e+06		GPATCH3 only
Q16539	Mitogen-activated protein kinase 14 OS=Homo sapiens OX=9606 GN=MAPK14 PE=1 SV=3	0	21.935	18	5	6	5	360	41.3	5.78	11.88	5	0	2.62334e+06		GPATCH3 only
Q8NCA5	Protein FAM98A OS=Homo sapiens OX=9606 GN=FAM98A PE=1 SV=2	0	24.77	12	5	6	5	518	55.2	8.95	11.89	5	0	4.54259e+06		GPATCH3 only
Q8N5A5	Zinc finger CCCH-type with G patch domain-containing protein OS=Homo sapiens OX=9606 GN=ZGPAT PE=1 SV=3	0	15.855	12	4	5	4	531	57.3	5.43	9.64	4	0	518649		GPATCH3 only
Q9P035	Very-long-chain (3R)-3-hydroxyacyl-CoA dehydratase 3 OS=Homo sapiens OX=9606 GN=HACD3 PE=1 SV=2	0	5.333	10	3	5	3	362	43.1	8.94	7.97	3	0	304372		GPATCH3 only
Q9Y5B8	Nucleoside diphosphate kinase 7 OS=Homo sapiens OX=9606 GN=NME7 PE=1 SV=1	0	20.784	14	4	5	4	376	42.5	6.47	10.78	4	0	557889		GPATCH3 only
Q9H4L7	SWI/SNF-related matrix-associated actin-dependent regulator of chromatin subfamily A containing DEAD/H box 1 OS=Homo sapiens OX=9606 GN=SMARCAD1 PE=1 SV=2	0	20.703	7	5	5	5	1026	117.3	5.55	13.23	5	0	1.79023e+06		GPATCH3 only
Q9Y4C2	TRPM8 channel-associated factor 1 OS=Homo sapiens OX=9606 GN=TCAF1 PE=1 SV=3	0	12.691	7	5	5	5	921	102.1	6.54	6.24	5	0	406328		GPATCH3 only
Q96PK6	RNA-binding protein 14 OS=Homo sapiens OX=9606 GN=RBM14 PE=1 SV=2	0	18.894	10	5	5	5	669	69.4	9.67	11.98	5	0	278418		GPATCH3 only
P85298	Rho GTPase-activating protein 8 OS=Homo sapiens OX=9606 GN=ARHGAP8 PE=1 SV=1	0	18.022	10	4	5	4	464	53.5	9.41	11.38	4	0	325452		GPATCH3 only
P20339	Ras-related protein Rab-5A OS=Homo sapiens OX=9606 GN=RAB5A PE=1 SV=2	0	9.274	17	3	5	2	215	23.6	8.15	4.41	3	0	282742		GPATCH3 only
P30044	Peroxiredoxin-5, mitochondrial OS=Homo sapiens OX=9606 GN=PRDX5 PE=1 SV=4	0	21.584	24	3	5	3	214	22.1	8.7	11.29	3	0	366054		GPATCH3 only
O43837	Isocitrate dehydrogenase [NAD] subunit beta, mitochondrial OS=Homo sapiens OX=9606 GN=IDH3B PE=1 SV=2	0	15.126	22	4	5	4	385	42.2	8.46	5.79	4	0	1403650		GPATCH3 only
Q8WVX9	Fatty acyl-CoA reductase 1 OS=Homo sapiens OX=9606 GN=FAR1 PE=1 SV=1	0	10.702	7	3	5	3	515	59.3	9.17	9.97	3	0	223280		GPATCH3 only
Q8IVS2	Malonyl-CoA-acyl carrier protein transacylase, mitochondrial OS=Homo sapiens OX=9606 GN=MCAT PE=1 SV=2	0	17.576	14	4	5	4	390	42.9	8.72	10.86	4	0	322093		GPATCH3 only
P53041	Serine/threonine-protein phosphatase 5 OS=Homo sapiens OX=9606 GN=PPP5C PE=1 SV=1	0	14.65	11	5	5	5	499	56.8	6.28	9.93	5	0	882588		GPATCH3 only
Q8N6R0	eEF1A lysine and N-terminal methyltransferase OS=Homo sapiens OX=9606 GN=EEF1AKNMT PE=1 SV=1	0	12.699	5	3	5	3	699	78.7	6.73	10.56	3	0	1.49546e+06		GPATCH3 only
O15269	Serine palmitoyltransferase 1 OS=Homo sapiens OX=9606 GN=SPTLC1 PE=1 SV=1	0	13.646	8	3	5	3	473	52.7	6.01	7.92	3	0	1628520		GPATCH3 only
Q9UKN8	General transcription factor 3C polypeptide 4 OS=Homo sapiens OX=9606 GN=GTF3C4 PE=1 SV=2	0	57.446	10	3	5	3	822	91.9	6.65	21.11	3	0	782785		GPATCH3 only
P35250	Replication factor C subunit 2 OS=Homo sapiens OX=9606 GN=RFC2 PE=1 SV=3	0	11.962	8	4	5	4	354	39.1	6.44	5.65	4	0	562541		GPATCH3 only
Q92552	28S ribosomal protein S27, mitochondrial OS=Homo sapiens OX=9606 GN=MRPS27 PE=1 SV=3	0	6.752	9	4	5	4	414	47.6	6.18	2.38	4	0	569069		GPATCH3 only
P53985	Monocarboxylate transporter 1 OS=Homo sapiens OX=9606 GN=SLC16A1 PE=1 SV=3	0	17.693	7	4	5	4	500	53.9	8.66	11.74	4	0	203270		GPATCH3 only
Q96SZ6	Mitochondrial tRNA methylthiotransferase CDK5RAP1 OS=Homo sapiens OX=9606 GN=CDK5RAP1 PE=1 SV=2	0	20.565	7	4	5	4	601	67.6	8.21	14.03	4	0	3347041		GPATCH3 only
Q8WVV9	Heterogeneous nuclear ribonucleoprotein L-like OS=Homo sapiens OX=9606 GN=HNRNPLL PE=1 SV=1	0	19.586	14	4	4	4	542	60	7.72	7.72	4	0	1.42881e+06		GPATCH3 only
P05166	Propionyl-CoA carboxylase beta chain, mitochondrial OS=Homo sapiens OX=9606 GN=PCCB PE=1 SV=3	0	10.372	7	3	4	3	539	58.2	7.64	7.8	3	0	616450		GPATCH3 only
Q8NI60	Atypical kinase COQ8A, mitochondrial OS=Homo sapiens OX=9606 GN=COQ8A PE=1 SV=1	0	28.998	8	3	4	3	647	71.9	6.99	14.65	3	0	390942		GPATCH3 only
P49591	Serine--tRNA ligase, cytoplasmic OS=Homo sapiens OX=9606 GN=SARS1 PE=1 SV=3	0	49.8	12	3	4	3	514	58.7	6.43	19.54	3	0	992456		GPATCH3 only
Q12834	Cell division cycle protein 20 homolog OS=Homo sapiens OX=9606 GN=CDC20 PE=1 SV=2	0	10.157	9	4	4	4	499	54.7	9.23	8.94	4	0	724124		GPATCH3 only
Q6IA86	Elongator complex protein 2 OS=Homo sapiens OX=9606 GN=ELP2 PE=1 SV=2	0	9.853	5	3	4	3	826	92.4	5.96	10.22	3	0	360910		GPATCH3 only
Q9GZP4	PITH domain-containing protein 1 OS=Homo sapiens OX=9606 GN=PITHD1 PE=1 SV=1	0	8.961	9	2	4	2	211	24.2	5.74	4.54	2	0	1.03774e+06		GPATCH3 only
Q13416	Origin recognition complex subunit 2 OS=Homo sapiens OX=9606 GN=ORC2 PE=1 SV=2	0	12.872	6	3	4	3	577	65.9	6.51	5.08	3	0	350769		GPATCH3 only
P35249	Replication factor C subunit 4 OS=Homo sapiens OX=9606 GN=RFC4 PE=1 SV=2	0	14.534	11	4	4	4	363	39.7	8.02	10.29	4	0	253967		GPATCH3 only
Q13356	RING-type E3 ubiquitin-protein ligase PPIL2 OS=Homo sapiens OX=9606 GN=PPIL2 PE=1 SV=1	0	13.816	10	4	4	4	520	58.8	8.78	4.99	4	0	736082		GPATCH3 only
O75190	DnaJ homolog subfamily B member 6 OS=Homo sapiens OX=9606 GN=DNAJB6 PE=1 SV=2	0	12.535	10	3	4	3	326	36.1	9.16	9.17	3	0	1542589		GPATCH3 only
P23921	Ribonucleoside-diphosphate reductase large subunit OS=Homo sapiens OX=9606 GN=RRM1 PE=1 SV=1	0	13.158	5	3	4	3	792	90	7.15	9.51	3	0	1.42757e+06		GPATCH3 only
Q5RKV6	Exosome complex component MTR3 OS=Homo sapiens OX=9606 GN=EXOSC6 PE=1 SV=1	0	12.379	20	3	4	3	272	28.2	6.28	5.84	3	0	84118.8		GPATCH3 only
Q8WVD3	E3 ubiquitin-protein ligase RNF138 OS=Homo sapiens OX=9606 GN=RNF138 PE=1 SV=1	0	8.22	7	2	4	2	245	28.2	6.93	8.75	2	0	2.29981e+06		GPATCH3 only
Q9ULW0	Targeting protein for Xklp2 OS=Homo sapiens OX=9606 GN=TPX2 PE=1 SV=2	0	21.635	7	4	4	4	747	85.6	9.23	11.65	4	0	2.1524e+06		GPATCH3 only
P38398	Breast cancer type 1 susceptibility protein OS=Homo sapiens OX=9606 GN=BRCA1 PE=1 SV=2	0	33.679	4	4	4	4	1863	207.6	5.41	11.92	4	0	395652		GPATCH3 only
Q92785	Zinc finger protein ubi-d4 OS=Homo sapiens OX=9606 GN=DPF2 PE=1 SV=2	0	19.338	14	4	4	4	391	44.1	6.33	11.09	4	0	229184		GPATCH3 only
Q9BRJ7	Tudor-interacting repair regulator protein OS=Homo sapiens OX=9606 GN=NUDT16L1 PE=1 SV=1	0	12.168	13	2	4	2	211	23.3	8.91	11.37	2	0	757004		GPATCH3 only
Q8NBA8	tRNA-uridine aminocarboxypropyltransferase 2 OS=Homo sapiens OX=9606 GN=DTWD2 PE=1 SV=1	0	16.851	11	2	4	2	298	33.4	8.68	8.48	2	0	369057		GPATCH3 only
Q96HE7	ERO1-like protein alpha OS=Homo sapiens OX=9606 GN=ERO1A PE=1 SV=2	0	10.887	6	2	4	2	468	54.4	5.68	12.33	2	0	759947		GPATCH3 only
Q00796	Sorbitol dehydrogenase OS=Homo sapiens OX=9606 GN=SORD PE=1 SV=4	0	11.635	8	2	4	2	357	38.3	7.97	6.58	2	0	408664		GPATCH3 only
Q9HD42	Charged multivesicular body protein 1a OS=Homo sapiens OX=9606 GN=CHMP1A PE=1 SV=1	0	5.62	14	3	4	3	196	21.7	8.06	7.31	3	0	401155		GPATCH3 only
Q16543	Hsp90 co-chaperone Cdc37 OS=Homo sapiens OX=9606 GN=CDC37 PE=1 SV=1	0	5.268	5	2	4	2	378	44.4	5.25	3.55	2	0	673236		GPATCH3 only
Q9Y5A9	YTH domain-containing family protein 2 OS=Homo sapiens OX=9606 GN=YTHDF2 PE=1 SV=2	0	12.332	6	3	4	2	579	62.3	8.79	8.49	3	0	1.11925e+06		GPATCH3 only
Q05048	Cleavage stimulation factor subunit 1 OS=Homo sapiens OX=9606 GN=CSTF1 PE=1 SV=1	0	19.65	13	4	4	4	431	48.3	6.58	10.13	4	0	235006		GPATCH3 only
Q9NXF7	DDB1- and CUL4-associated factor 16 OS=Homo sapiens OX=9606 GN=DCAF16 PE=1 SV=1	0	11.296	10	2	4	2	216	24.2	6.04	7.38	2	0	1.08909e+06		GPATCH3 only
P08708	40S ribosomal protein S17 OS=Homo sapiens OX=9606 GN=RPS17 PE=1 SV=2	0	21.399	27	3	4	3	135	15.5	9.85	6.99	3	0	410162		GPATCH3 only
Q9H3P7	Golgi resident protein GCP60 OS=Homo sapiens OX=9606 GN=ACBD3 PE=1 SV=4	0	12.925	5	2	4	2	528	60.6	5.06	11.15	2	0	656327		GPATCH3 only
P17028	Zinc finger protein 24 OS=Homo sapiens OX=9606 GN=ZNF24 PE=1 SV=4	0	13.839	8	3	4	3	368	42.1	6.21	6.91	3	0	626343		GPATCH3 only
O60942	mRNA-capping enzyme OS=Homo sapiens OX=9606 GN=RNGTT PE=1 SV=1	0	5.031	3	2	3	2	597	68.5	8.13	4.44	2	0	712595		GPATCH3 only
Q9NP77	RNA polymerase II subunit A C-terminal domain phosphatase SSU72 OS=Homo sapiens OX=9606 GN=SSU72 PE=1 SV=1	0	14.188	18	3	3	3	194	22.6	5.33	5.71	3	0	720801		GPATCH3 only
Q7L590	Protein MCM10 homolog OS=Homo sapiens OX=9606 GN=MCM10 PE=1 SV=2	0	11.258	4	3	3	3	875	98.1	8.75	4.62	3	0	407572		GPATCH3 only
Q9Y606	tRNA pseudouridine synthase A OS=Homo sapiens OX=9606 GN=PUS1 PE=1 SV=3	0	8.62	5	2	3	2	427	47.4	8.41	8.08	2	0	612147		GPATCH3 only
Q5JPH6	Probable glutamate--tRNA ligase, mitochondrial OS=Homo sapiens OX=9606 GN=EARS2 PE=1 SV=2	0	10.338	6	3	3	3	523	58.7	8.76	6.95	3	0	897132		GPATCH3 only
Q8IYQ7	Threonine synthase-like 1 OS=Homo sapiens OX=9606 GN=THNSL1 PE=1 SV=2	0	14.489	5	3	3	3	743	83	7.12	9.02	3	0	478453		GPATCH3 only
Q8NE71	ATP-binding cassette sub-family F member 1 OS=Homo sapiens OX=9606 GN=ABCF1 PE=1 SV=2	0	11.842	5	3	3	3	845	95.9	6.8	4.95	3	0	294423		GPATCH3 only
P62714	Serine/threonine-protein phosphatase 2A catalytic subunit beta isoform OS=Homo sapiens OX=9606 GN=PPP2CB PE=1 SV=1	0	28.726	17	3	3	3	309	35.6	5.43	13.35	3	0	2.13107e+06		GPATCH3 only
O60488	Long-chain-fatty-acid--CoA ligase 4 OS=Homo sapiens OX=9606 GN=ACSL4 PE=1 SV=2	0	13.301	5	3	3	2	711	79.1	8.38	4.92	3	0	371729		GPATCH3 only
Q13045	Protein flightless-1 homolog OS=Homo sapiens OX=9606 GN=FLII PE=1 SV=2	0	9.148	2	2	3	2	1269	144.7	6.05	6.42	2	0	388822		GPATCH3 only
Q9Y570	Protein phosphatase methylesterase 1 OS=Homo sapiens OX=9606 GN=PPME1 PE=1 SV=3	0	17.435	10	2	3	2	386	42.3	5.97	6.28	2	0	229126		GPATCH3 only
Q9BQ61	Telomerase RNA component interacting RNase OS=Homo sapiens OX=9606 GN=TRIR PE=1 SV=1	0	12.722	23	2	3	2	176	18.4	9.44	8.29	2	0	382822		GPATCH3 only
Q9H5Q4	Dimethyladenosine transferase 2, mitochondrial OS=Homo sapiens OX=9606 GN=TFB2M PE=1 SV=1	0	8.539	7	2	3	2	396	45.3	9.19	6.22	2	0	532247		GPATCH3 only
Q99661	Kinesin-like protein KIF2C OS=Homo sapiens OX=9606 GN=KIF2C PE=1 SV=2	0	9.051	6	3	3	3	725	81.3	7.83	3.01	3	0	421971		GPATCH3 only
P83731	60S ribosomal protein L24 OS=Homo sapiens OX=9606 GN=RPL24 PE=1 SV=1	0	4.966	8	1	3	1	157	17.8	11.25	2.53	1	0	1.12036e+06		GPATCH3 only
Q14493	Histone RNA hairpin-binding protein OS=Homo sapiens OX=9606 GN=SLBP PE=1 SV=1	0	11.527	13	3	3	3	270	31.3	7.47	8.12	3	0	1.26245e+06		GPATCH3 only
Q9GZN8	UPF0687 protein C20orf27 OS=Homo sapiens OX=9606 GN=C20orf27 PE=1 SV=3	0	4.355	17	2	3	2	174	19.3	6.84	1.83	2	0	763016		GPATCH3 only
Q00403	Transcription initiation factor IIB OS=Homo sapiens OX=9606 GN=GTF2B PE=1 SV=1	0	6.454	4	1	3	1	316	34.8	8.35	9.31	1	0	1.10855e+06		GPATCH3 only
Q9Y314	Nitric oxide synthase-interacting protein OS=Homo sapiens OX=9606 GN=NOSIP PE=1 SV=1	0	7.969	8	2	3	2	301	33.2	8.82	5.23	2	0	667723		GPATCH3 only
P49840	Glycogen synthase kinase-3 alpha OS=Homo sapiens OX=9606 GN=GSK3A PE=1 SV=2	0	8.202	7	3	3	1	483	50.9	8.75	3.54	3	0	432908		GPATCH3 only
O75251	NADH dehydrogenase [ubiquinone] iron-sulfur protein 7, mitochondrial OS=Homo sapiens OX=9606 GN=NDUFS7 PE=1 SV=3	0	8.43	11	2	3	2	213	23.5	9.99	3.15	2	0	225053		GPATCH3 only
P56545	C-terminal-binding protein 2 OS=Homo sapiens OX=9606 GN=CTBP2 PE=1 SV=1	0	7.962	5	2	3	1	445	48.9	6.95	5.87	2	0	591332		GPATCH3 only
P23193	Transcription elongation factor A protein 1 OS=Homo sapiens OX=9606 GN=TCEA1 PE=1 SV=2	0	12.13	13	3	3	3	301	33.9	8.38	5.9	3	0	127625		GPATCH3 only
Q9Y305	Acyl-coenzyme A thioesterase 9, mitochondrial OS=Homo sapiens OX=9606 GN=ACOT9 PE=1 SV=2	0	13.484	5	2	3	2	439	49.9	8.6	4.03	2	0	441197		GPATCH3 only
Q9Y5Q8	General transcription factor 3C polypeptide 5 OS=Homo sapiens OX=9606 GN=GTF3C5 PE=1 SV=2	0	9.417	8	3	3	3	519	59.5	6.9	7.13	3	0	324837		GPATCH3 only
P0DPB6	DNA-directed RNA polymerases I and III subunit RPAC2 OS=Homo sapiens OX=9606 GN=POLR1D PE=1 SV=1	0.004	1.846	8	1	2	1	133	15.2	5.8	1.6	1	0	320058		GPATCH3 only
Q9NYZ3	G2 and S phase-expressed protein 1 OS=Homo sapiens OX=9606 GN=GTSE1 PE=1 SV=3	0	5.001	4	2	2	2	720	76.6	9.39	2.77	2	0	309121		GPATCH3 only
Q9BVP2	Guanine nucleotide-binding protein-like 3 OS=Homo sapiens OX=9606 GN=GNL3 PE=1 SV=2	0	4.988	2	1	2	1	549	62	9.16	2.76	1	0	532281		GPATCH3 only
Q9NRZ9	Lymphoid-specific helicase OS=Homo sapiens OX=9606 GN=HELLS PE=1 SV=1	0	3.524	2	2	2	2	838	97	7.93	2.18	2	0	561358		GPATCH3 only
Q05086	Ubiquitin-protein ligase E3A OS=Homo sapiens OX=9606 GN=UBE3A PE=1 SV=4	0	7.661	3	2	2	2	875	100.6	5.22	4.61	2	0	606645		GPATCH3 only
Q8N4T8	3-oxoacyl-[acyl-carrier-protein] reductase OS=Homo sapiens OX=9606 GN=CBR4 PE=1 SV=3	0	9.444	10	2	2	2	237	25.3	9.33	6.08	2	0	206953		GPATCH3 only
Q5JSH3	WD repeat-containing protein 44 OS=Homo sapiens OX=9606 GN=WDR44 PE=1 SV=1	0	6.195	2	2	2	2	913	101.3	5.45	4.34	2	0	314305		GPATCH3 only
Q96RL1	BRCA1-A complex subunit RAP80 OS=Homo sapiens OX=9606 GN=UIMC1 PE=1 SV=2	0	10.147	4	2	2	2	719	79.7	5.45	5.74	2	0	223046		GPATCH3 only
Q9UL15	BAG family molecular chaperone regulator 5 OS=Homo sapiens OX=9606 GN=BAG5 PE=1 SV=1	0	16.035	7	2	2	2	447	51.2	6.05	7.97	2	0	767984		GPATCH3 only
Q96HC4	PDZ and LIM domain protein 5 OS=Homo sapiens OX=9606 GN=PDLIM5 PE=1 SV=5	0	3.55	3	2	2	2	596	63.9	8.21	4.67	2	0	655922		GPATCH3 only
Q96P11	28S rRNA (cytosine-C(5))-methyltransferase OS=Homo sapiens OX=9606 GN=NSUN5 PE=1 SV=2	0	7.723	6	2	2	2	429	46.7	8.62	5.19	2	0	390493		GPATCH3 only
Q6NS38	DNA oxidative demethylase ALKBH2 OS=Homo sapiens OX=9606 GN=ALKBH2 PE=1 SV=1	0	18.675	11	2	2	2	261	29.3	9.66	5.22	2	0	310625		GPATCH3 only
Q9GZN1	Actin-related protein 6 OS=Homo sapiens OX=9606 GN=ACTR6 PE=1 SV=1	0	9.561	6	2	2	2	396	45.8	5.03	5.32	2	0	429428		GPATCH3 only
Q6PI48	Aspartate--tRNA ligase, mitochondrial OS=Homo sapiens OX=9606 GN=DARS2 PE=1 SV=1	0	7.043	6	2	2	2	645	73.5	8.02	2.95	2	0	581866		GPATCH3 only
O43819	Protein SCO2 homolog, mitochondrial OS=Homo sapiens OX=9606 GN=SCO2 PE=1 SV=3	0	11.872	10	2	2	2	266	29.8	8.85	4.82	2	0	679211		GPATCH3 only
Q6W2J9	BCL-6 corepressor OS=Homo sapiens OX=9606 GN=BCOR PE=1 SV=1	0	6.621	1	2	2	2	1755	192.1	6.48	4.98	2	0	304724		GPATCH3 only
Q9BRP1	Programmed cell death protein 2-like OS=Homo sapiens OX=9606 GN=PDCD2L PE=1 SV=1	0	25.258	6	1	2	1	358	39.4	4.86	9.31	1	0	1.74216e+06		GPATCH3 only
O95299	NADH dehydrogenase [ubiquinone] 1 alpha subcomplex subunit 10, mitochondrial OS=Homo sapiens OX=9606 GN=NDUFA10 PE=1 SV=1	0	4.058	5	2	2	2	355	40.7	8.48	2.23	2	0	1.30795e+06		GPATCH3 only
Q8IY31	Intraflagellar transport protein 20 homolog OS=Homo sapiens OX=9606 GN=IFT20 PE=1 SV=1	0	11.842	11	2	2	2	132	15.3	5.12	6.57	2	0	879815		GPATCH3 only
Q9NXG2	THUMP domain-containing protein 1 OS=Homo sapiens OX=9606 GN=THUMPD1 PE=1 SV=2	0	7.064	6	2	2	2	353	39.3	7.88	2.94	2	0	200762		GPATCH3 only
Q13242	Serine/arginine-rich splicing factor 9 OS=Homo sapiens OX=9606 GN=SRSF9 PE=1 SV=1	0.001	2.446	5	1	2	1	221	25.5	8.65	2.01	1	0	1.09254e+06		GPATCH3 only
P45973	Chromobox protein homolog 5 OS=Homo sapiens OX=9606 GN=CBX5 PE=1 SV=1	0	5.127	13	2	2	2	191	22.2	5.86	4.94	2	0	1.62076e+06		GPATCH3 only
Q9UFC0	Leucine-rich repeat and WD repeat-containing protein 1 OS=Homo sapiens OX=9606 GN=LRWD1 PE=1 SV=2	0	11.449	4	2	2	2	647	70.8	7.21	5.74	2	0	398011		GPATCH3 only
Q9BY41	Histone deacetylase 8 OS=Homo sapiens OX=9606 GN=HDAC8 PE=1 SV=2	0	3.336	2	1	2	1	377	41.7	5.63	4.29	1	0	312255		GPATCH3 only
P54619	5'-AMP-activated protein kinase subunit gamma-1 OS=Homo sapiens OX=9606 GN=PRKAG1 PE=1 SV=1	0	7.625	6	2	2	2	331	37.6	6.92	4.5	2	0	1.32788e+06		GPATCH3 only
Q9BTE6	Alanyl-tRNA editing protein Aarsd1 OS=Homo sapiens OX=9606 GN=AARSD1 PE=1 SV=2	0	3.83	6	2	2	2	412	45.5	6.42	1.75	2	0	175677		GPATCH3 only
Q6P1N0	Coiled-coil and C2 domain-containing protein 1A OS=Homo sapiens OX=9606 GN=CC2D1A PE=1 SV=1	0	6.139	2	2	2	2	951	104	8.09	3.78	2	0	592567		GPATCH3 only
Q9NYH9	U3 small nucleolar RNA-associated protein 6 homolog OS=Homo sapiens OX=9606 GN=UTP6 PE=1 SV=2	0.001	3.044	2	1	2	1	597	70.1	7.28	4	1	0	306078		GPATCH3 only
Q9BQP7	Mitochondrial genome maintenance exonuclease 1 OS=Homo sapiens OX=9606 GN=MGME1 PE=1 SV=1	0	9.984	7	2	2	2	344	39.4	7.68	6.09	2	0	227458		GPATCH3 only
Q7L3T8	Probable proline--tRNA ligase, mitochondrial OS=Homo sapiens OX=9606 GN=PARS2 PE=1 SV=1	0	6.862	3	1	2	1	475	53.2	8.1	2.64	1	0	604808		GPATCH3 only
O60678	Protein arginine N-methyltransferase 3 OS=Homo sapiens OX=9606 GN=PRMT3 PE=1 SV=4	0.004	1.737	2	1	2	1	531	59.9	5.35	0	1	0	61828.9		GPATCH3 only
P31930	Cytochrome b-c1 complex subunit 1, mitochondrial OS=Homo sapiens OX=9606 GN=UQCRC1 PE=1 SV=3	0	9.705	8	2	2	2	480	52.6	6.37	5.59	2	0	519146		GPATCH3 only
Q9NTZ6	RNA-binding protein 12 OS=Homo sapiens OX=9606 GN=RBM12 PE=1 SV=1	0	3.927	2	2	2	2	932	97.3	8.63	2.18	2	0	358147		GPATCH3 only
Q96PZ0	Pseudouridylate synthase 7 homolog OS=Homo sapiens OX=9606 GN=PUS7 PE=1 SV=2	0	6.062	3	2	2	2	661	75	6.37	2.93	2	0	793273		GPATCH3 only
P08574	Cytochrome c1, heme protein, mitochondrial OS=Homo sapiens OX=9606 GN=CYC1 PE=1 SV=3	0.012	1.44	4	1	2	1	325	35.4	9	2.41	1	0	778062		GPATCH3 only
Q9H5Z1	Probable ATP-dependent RNA helicase DHX35 OS=Homo sapiens OX=9606 GN=DHX35 PE=1 SV=2	0	3.28	2	2	2	2	703	78.9	8.59	3.92	2	0	388057		GPATCH3 only
O15228	Dihydroxyacetone phosphate acyltransferase OS=Homo sapiens OX=9606 GN=GNPAT PE=1 SV=1	0	8.542	4	2	2	2	680	77.1	6.57	4.49	2	0	318847		GPATCH3 only
Q9BYB4	Guanine nucleotide-binding protein subunit beta-like protein 1 OS=Homo sapiens OX=9606 GN=GNB1L PE=1 SV=2	0	12.211	4	1	2	1	327	35.6	7.97	6.62	1	0	879559		GPATCH3 only
Q96EI5	Transcription elongation factor A protein-like 4 OS=Homo sapiens OX=9606 GN=TCEAL4 PE=1 SV=2	0	9.072	11	2	2	2	215	24.6	5.2	5.57	2	0	218876		GPATCH3 only
Q8IUF8	Ribosomal oxygenase 2 OS=Homo sapiens OX=9606 GN=RIOX2 PE=1 SV=1	0.001	2.818	4	2	2	2	465	52.8	6.7	2.38	2	0	479893		GPATCH3 only
Q96J02	E3 ubiquitin-protein ligase Itchy homolog OS=Homo sapiens OX=9606 GN=ITCH PE=1 SV=2	0	8.05	3	2	2	2	903	102.7	6.3	1.79	2	0	438207		GPATCH3 only
O15235	28S ribosomal protein S12, mitochondrial OS=Homo sapiens OX=9606 GN=MRPS12 PE=1 SV=1	0	6.808	9	2	2	2	138	15.2	10.29	4.21	2	0	340772		GPATCH3 only
P53680	AP-2 complex subunit sigma OS=Homo sapiens OX=9606 GN=AP2S1 PE=1 SV=2	0.01	1.492	5	1	2	1	142	17	6.18	2	1	0	412236		GPATCH3 only
Q8TEB1	DDB1- and CUL4-associated factor 11 OS=Homo sapiens OX=9606 GN=DCAF11 PE=1 SV=1	0	15.768	5	2	2	2	546	61.6	6.4	6.28	2	0	381694		GPATCH3 only
Q8N726	Tumor suppressor ARF OS=Homo sapiens OX=9606 GN=CDKN2A PE=1 SV=2	0	4.116	12	2	2	2	132	13.9	12.41	4.71	2	0	1.97559e+06		GPATCH3 only
P23443	Ribosomal protein S6 kinase beta-1 OS=Homo sapiens OX=9606 GN=RPS6KB1 PE=1 SV=2	0	9.982	4	1	2	1	525	59.1	6.65	5.92	1	0	398307		GPATCH3 only
Q8IWQ3	Serine/threonine-protein kinase BRSK2 OS=Homo sapiens OX=9606 GN=BRSK2 PE=1 SV=3	0	6.799	4	2	2	2	736	81.6	8.79	4.88	2	0	331369		GPATCH3 only
P51970	NADH dehydrogenase [ubiquinone] 1 alpha subcomplex subunit 8 OS=Homo sapiens OX=9606 GN=NDUFA8 PE=1 SV=3	0	3.364	21	1	1	1	172	20.1	7.65	0	1	0	257886		GPATCH3 only
Q9BVS4	Serine/threonine-protein kinase RIO2 OS=Homo sapiens OX=9606 GN=RIOK2 PE=1 SV=2	0	4.838	2	1	1	1	552	63.2	5.94	3.29	1	0	820112		GPATCH3 only
Q9Y496	Kinesin-like protein KIF3A OS=Homo sapiens OX=9606 GN=KIF3A PE=1 SV=4	0.034	1.041	1	1	1	1	699	80	6.54	0	1	0	168799		GPATCH3 only
Q9Y5A7	NEDD8 ultimate buster 1 OS=Homo sapiens OX=9606 GN=NUB1 PE=1 SV=2	0.012	1.478	1	1	1	1	615	70.5	5.96	1.8	1	0	324183		GPATCH3 only
Q15048	Leucine-rich repeat-containing protein 14 OS=Homo sapiens OX=9606 GN=LRRC14 PE=1 SV=1	0	4.692	2	1	1	1	493	54.5	6.9	2.21	1	0	860491		GPATCH3 only
P21399	Cytoplasmic aconitate hydratase OS=Homo sapiens OX=9606 GN=ACO1 PE=1 SV=3	0.022	1.151	1	1	1	1	889	98.3	6.68	0	1	0	42462.6		GPATCH3 only
P08559	Pyruvate dehydrogenase E1 component subunit alpha, somatic form, mitochondrial OS=Homo sapiens OX=9606 GN=PDHA1 PE=1 SV=3	0	5.864	3	1	1	1	390	43.3	8.06	2.89	1	0	611689		GPATCH3 only
Q9BSF4	Mitochondrial import inner membrane translocase subunit Tim29 OS=Homo sapiens OX=9606 GN=TIMM29 PE=1 SV=2	0.028	1.078	3	1	1	1	260	29.2	8.09	1.87	1	0	906937		GPATCH3 only
Q9UHI6	Probable ATP-dependent RNA helicase DDX20 OS=Homo sapiens OX=9606 GN=DDX20 PE=1 SV=2	0	4.093	1	1	1	1	824	92.2	6.95	3.22	1	0	310580		GPATCH3 only
P48147	Prolyl endopeptidase OS=Homo sapiens OX=9606 GN=PREP PE=1 SV=2	0	4.529	2	1	1	1	710	80.6	5.86	3.47	1	0	338821		GPATCH3 only
O00422	Histone deacetylase complex subunit SAP18 OS=Homo sapiens OX=9606 GN=SAP18 PE=1 SV=1	0.03	1.065	5	1	1	1	153	17.6	9.35	0	1	0	455763		GPATCH3 only
Q13541	Eukaryotic translation initiation factor 4E-binding protein 1 OS=Homo sapiens OX=9606 GN=EIF4EBP1 PE=1 SV=3	0	5.205	22	1	1	1	118	12.6	5.48	2.1	1	0	423999		GPATCH3 only
P08047	Transcription factor Sp1 OS=Homo sapiens OX=9606 GN=SP1 PE=1 SV=3	0	10.693	4	1	1	1	785	80.6	7.34	6.39	1	0	1.56105e+06		GPATCH3 only
Q15369	Elongin-C OS=Homo sapiens OX=9606 GN=ELOC PE=1 SV=1	0	5.561	12	1	1	1	112	12.5	4.78	3.7	1	0	542635		GPATCH3 only
O43414	ERI1 exoribonuclease 3 OS=Homo sapiens OX=9606 GN=ERI3 PE=1 SV=2	0.001	2.69	3	1	1	1	337	37.2	8.07	1.97	1	0	327924		GPATCH3 only
Q15599	Na(+)/H(+) exchange regulatory cofactor NHE-RF2 OS=Homo sapiens OX=9606 GN=SLC9A3R2 PE=1 SV=2	0.004	1.709	3	1	1	1	337	37.4	7.93	1.92	1	0	243050		GPATCH3 only
Q4G176	Malonate--CoA ligase ACSF3, mitochondrial OS=Homo sapiens OX=9606 GN=ACSF3 PE=1 SV=3	0	7.783	3	1	1	1	576	64.1	8.37	3.89	1	0	720738		GPATCH3 only
O00411	DNA-directed RNA polymerase, mitochondrial OS=Homo sapiens OX=9606 GN=POLRMT PE=1 SV=2	0.003	2.354	1	1	1	1	1230	138.5	8.98	1.71	1	0	363481		GPATCH3 only
Q14596	Next to BRCA1 gene 1 protein OS=Homo sapiens OX=9606 GN=NBR1 PE=1 SV=3	0.017	1.291	1	1	1	1	966	107.3	5.12	0	1	0	204528		GPATCH3 only
Q13685	Angio-associated migratory cell protein OS=Homo sapiens OX=9606 GN=AAMP PE=1 SV=2	0.009	1.533	2	1	1	1	434	46.7	4.42	0	1	0	446036		GPATCH3 only
P42229	Signal transducer and activator of transcription 5A OS=Homo sapiens OX=9606 GN=STAT5A PE=1 SV=1	0.017	1.262	1	1	1	1	794	90.6	6.39	1.74	1	0	130116		GPATCH3 only
Q9Y6V7	Probable ATP-dependent RNA helicase DDX49 OS=Homo sapiens OX=9606 GN=DDX49 PE=1 SV=1	0.004	1.73	1	1	1	1	483	54.2	9.06	1.87	1	0	489124		GPATCH3 only
Q86WR7	Proline and serine-rich protein 2 OS=Homo sapiens OX=9606 GN=PROSER2 PE=1 SV=2	0	10.504	8	1	1	1	435	45.8	7.2	2.92	1	0	658703		GPATCH3 only
P62877	E3 ubiquitin-protein ligase RBX1 OS=Homo sapiens OX=9606 GN=RBX1 PE=1 SV=1	0.004	1.808	18	1	1	1	108	12.3	6.96	1.95	1	0	265808		GPATCH3 only
P41214	Eukaryotic translation initiation factor 2D OS=Homo sapiens OX=9606 GN=EIF2D PE=1 SV=3	0	4.523	2	1	1	1	584	64.7	7.65	2.68	1	0	382211		GPATCH3 only
P63208	S-phase kinase-associated protein 1 OS=Homo sapiens OX=9606 GN=SKP1 PE=1 SV=2	0	3.133	7	1	1	1	163	18.6	4.54	0	1	0	951533		GPATCH3 only
Q9H4I3	TraB domain-containing protein OS=Homo sapiens OX=9606 GN=TRABD PE=1 SV=1	0.016	1.324	3	1	1	1	376	42.3	8	0	1	0	426306		GPATCH3 only
Q8TD30	Alanine aminotransferase 2 OS=Homo sapiens OX=9606 GN=GPT2 PE=1 SV=1	0.003	2.177	2	1	1	1	523	57.9	7.71	1.68	1	0	238906		GPATCH3 only
Q9UG01	Intraflagellar transport protein 172 homolog OS=Homo sapiens OX=9606 GN=IFT172 PE=1 SV=2	0.001	2.92	1	1	1	1	1749	197.5	6.13	0	1	0	739100		GPATCH3 only
Q16831	Uridine phosphorylase 1 OS=Homo sapiens OX=9606 GN=UPP1 PE=1 SV=1	0	4.74	5	1	1	1	310	33.9	7.88	0	1	0	271563		GPATCH3 only
Q9HA92	Radical S-adenosyl methionine domain-containing protein 1, mitochondrial OS=Homo sapiens OX=9606 GN=RSAD1 PE=1 SV=2	0	3.201	2	1	1	1	442	48.7	7.78	2.43	1	0	501865		GPATCH3 only
O75554	WW domain-binding protein 4 OS=Homo sapiens OX=9606 GN=WBP4 PE=1 SV=1	0.011	1.491	2	1	1	1	376	42.5	5.57	1.64	1	0	2.05836e+06		GPATCH3 only
Q9UQN3	Charged multivesicular body protein 2b OS=Homo sapiens OX=9606 GN=CHMP2B PE=1 SV=1	0	3.961	5	1	1	1	213	23.9	8.76	2.39	1	0	198745		GPATCH3 only
P17252	Protein kinase C alpha type OS=Homo sapiens OX=9606 GN=PRKCA PE=1 SV=4	0	5.438	2	1	1	1	672	76.7	7.05	3.22	1	0	479426		GPATCH3 only
P12694	2-oxoisovalerate dehydrogenase subunit alpha, mitochondrial OS=Homo sapiens OX=9606 GN=BCKDHA PE=1 SV=2	0.004	1.774	2	1	1	1	445	50.4	8.27	1.75	1	0	410502		GPATCH3 only
Q9HA47	Uridine-cytidine kinase 1 OS=Homo sapiens OX=9606 GN=UCK1 PE=1 SV=1	0.017	1.276	4	1	1	1	277	31.4	7.3	0	1	0	200764		GPATCH3 only
Q7Z6M1	Rab9 effector protein with kelch motifs OS=Homo sapiens OX=9606 GN=RABEPK PE=1 SV=1	0.004	2.002	3	1	1	1	372	40.5	6.25	2.33	1	0	266600		GPATCH3 only
O75496	Geminin OS=Homo sapiens OX=9606 GN=GMNN PE=1 SV=1	0.003	2.23	6	1	1	1	209	23.6	4.96	2.33	1	0	357733		GPATCH3 only
P84022	Mothers against decapentaplegic homolog 3 OS=Homo sapiens OX=9606 GN=SMAD3 PE=1 SV=1	0.001	2.77	2	1	1	1	425	48.1	7.15	2.64	1	0	523708		GPATCH3 only
Q9UM13	Anaphase-promoting complex subunit 10 OS=Homo sapiens OX=9606 GN=ANAPC10 PE=1 SV=1	0	3.347	8	1	1	1	185	21.2	9.06	2.47	1	0	552131		GPATCH3 only
Q8N999	Uncharacterized protein C12orf29 OS=Homo sapiens OX=9606 GN=C12orf29 PE=1 SV=2	0	3.898	3	1	1	1	325	37.5	7.06	1.76	1	0	427267		GPATCH3 only
Q9NRX1	RNA-binding protein PNO1 OS=Homo sapiens OX=9606 GN=PNO1 PE=1 SV=1	0.001	2.718	4	1	1	1	252	27.9	9.73	2.08	1	0	169322		GPATCH3 only
Q14126	Desmoglein-2 OS=Homo sapiens OX=9606 GN=DSG2 PE=1 SV=2	0	3.38	1	1	1	1	1118	122.2	5.24	2.76	1	0	391753		GPATCH3 only
Q14241	Elongin-A OS=Homo sapiens OX=9606 GN=ELOA PE=1 SV=2	0	6.599	2	1	1	1	798	89.9	9.57	3.12	1	0	216319		GPATCH3 only
P78344	Eukaryotic translation initiation factor 4 gamma 2 OS=Homo sapiens OX=9606 GN=EIF4G2 PE=1 SV=1	0.001	2.568	1	1	1	1	907	102.3	7.14	0	1	0	528512		GPATCH3 only
Q96HJ9	Protein FMC1 homolog OS=Homo sapiens OX=9606 GN=FMC1 PE=1 SV=2	0.001	2.581	11	1	1	1	113	12.7	10.07	1.93	1	0	891398		GPATCH3 only
Q9Y6X4	Soluble lamin-associated protein of 75 kDa OS=Homo sapiens OX=9606 GN=FAM169A PE=1 SV=2	0.001	2.895	1	1	1	1	670	74.9	4.6	0	1	0	276673		GPATCH3 only
Q96NC0	Zinc finger matrin-type protein 2 OS=Homo sapiens OX=9606 GN=ZMAT2 PE=1 SV=1	0.017	1.303	4	1	1	1	199	23.6	9.01	0	1	0	228124		GPATCH3 only
P25685	DnaJ homolog subfamily B member 1 OS=Homo sapiens OX=9606 GN=DNAJB1 PE=1 SV=4	0.003	2.375	4	1	1	1	340	38	8.63	2.57	1	0	613571		GPATCH3 only
Q03426	Mevalonate kinase OS=Homo sapiens OX=9606 GN=MVK PE=1 SV=1	0	89.77	25	9	16	9	396	42.4	6.46	55.5	9	0	1.9387e+08	178327	1087.16
Q9Y3Z3	Deoxynucleoside triphosphate triphosphohydrolase SAMHD1 OS=Homo sapiens OX=9606 GN=SAMHD1 PE=1 SV=2	0	51.793	19	10	16	10	626	72.2	7.14	30.27	10	0	3.34148e+06	7254.93	460.581
Q96BR5	Cytochrome c oxidase assembly factor 7 OS=Homo sapiens OX=9606 GN=COA7 PE=1 SV=2	0	40.374	20	6	10	6	231	25.7	6.02	32.87	6	0	6.07031e+07	166617	364.328
O43143	Pre-mRNA-splicing factor ATP-dependent RNA helicase DHX15 OS=Homo sapiens OX=9606 GN=DHX15 PE=1 SV=2	0	370.345	47	49	181	48	795	90.9	7.46	384.97	49	2	3.17188e+09	1.34824e+07	235.261
P31040	Succinate dehydrogenase [ubiquinone] flavoprotein subunit, mitochondrial OS=Homo sapiens OX=9606 GN=SDHA PE=1 SV=2	0	47.727	17	9	13	9	664	72.6	7.39	38.7	9	0	1.20654e+07	56291.3	214.339
Q6P5Z2	Serine/threonine-protein kinase N3 OS=Homo sapiens OX=9606 GN=PKN3 PE=1 SV=1	0	6.011	6	3	3	3	889	99.4	8.46	1.71	3	0	258701	1316.93	196.442
Q9H3G5	Probable serine carboxypeptidase CPVL OS=Homo sapiens OX=9606 GN=CPVL PE=1 SV=2	0	39.824	17	7	14	7	476	54.1	5.62	31.72	7	0	4.56203e+07	236031	193.281
P45984	Mitogen-activated protein kinase 9 OS=Homo sapiens OX=9606 GN=MAPK9 PE=1 SV=2	0	36.356	21	7	15	5	424	48.1	5.63	30.68	7	1	5.17489e+06	27163.3	190.51
O14965	Aurora kinase A OS=Homo sapiens OX=9606 GN=AURKA PE=1 SV=2	0	54.595	34	12	18	12	403	45.8	9.39	41.25	12	0	5.29366e+07	280537	188.697
Q8N1G4	Leucine-rich repeat-containing protein 47 OS=Homo sapiens OX=9606 GN=LRRC47 PE=1 SV=1	0	60.83	34	13	19	13	583	63.4	8.28	41.85	13	0	1.29055e+07	73839.3	174.778
P53350	Serine/threonine-protein kinase PLK1 OS=Homo sapiens OX=9606 GN=PLK1 PE=1 SV=1	0	92.01	26	13	21	13	603	68.2	8.91	53.39	13	0	1.85536e+07	109305	169.741
P26196	Probable ATP-dependent RNA helicase DDX6 OS=Homo sapiens OX=9606 GN=DDX6 PE=1 SV=2	0	31.64	21	8	13	8	483	54.4	8.66	21.9	8	0	2.93366e+06	17721.5	165.542
P62857	40S ribosomal protein S28 OS=Homo sapiens OX=9606 GN=RPS28 PE=1 SV=1	0	17.916	28	3	5	3	69	7.8	10.7	12.22	3	0	24041112	148006	162.434
Q96I76	G patch domain-containing protein 3 OS=Homo sapiens OX=9606 GN=GPATCH3 PE=1 SV=1	0	722.891	65	55	655	55	525	59.3	5.01	1589.06	55	0	6.21313e+10	4.02527e+08	154.353
Q13885	Tubulin beta-2A chain OS=Homo sapiens OX=9606 GN=TUBB2A PE=1 SV=1	0	153.074	44	17	54	2	445	49.9	4.89	144.97	17	2	3.73191e+07	249453	149.604
Q5T440	Putative transferase CAF17, mitochondrial OS=Homo sapiens OX=9606 GN=IBA57 PE=1 SV=1	0	27.943	15	4	6	4	356	38.1	9.83	13.16	4	0	1.26016e+06	8828.96	142.73
Q96RS6	NudC domain-containing protein 1 OS=Homo sapiens OX=9606 GN=NUDCD1 PE=1 SV=2	0	96.705	37	17	25	17	583	66.7	5.11	59.69	17	0	8.02807e+07	591540	135.715
Q9BXW7	Haloacid dehalogenase-like hydrolase domain-containing 5 OS=Homo sapiens OX=9606 GN=HDHD5 PE=1 SV=1	0	23.751	14	4	5	4	423	46.3	8.13	10.28	4	0	766703	6094.65	125.799
O43663	Protein regulator of cytokinesis 1 OS=Homo sapiens OX=9606 GN=PRC1 PE=1 SV=2	0	25.44	10	6	8	6	620	71.6	6.68	20.75	6	0	2.91737e+06	23882.9	122.153
P17858	ATP-dependent 6-phosphofructokinase, liver type OS=Homo sapiens OX=9606 GN=PFKL PE=1 SV=6	0	25.976	7	4	8	2	780	85	7.5	17.42	4	0	6.03177e+06	53731.1	112.258
Q9UBD5	Origin recognition complex subunit 3 OS=Homo sapiens OX=9606 GN=ORC3 PE=1 SV=1	0	8.984	5	4	6	4	711	82.2	7.61	10.35	4	0	2.01118e+06	18360.5	109.539
P49005	DNA polymerase delta subunit 2 OS=Homo sapiens OX=9606 GN=POLD2 PE=1 SV=1	0	24.348	10	4	8	4	469	51.3	5.58	19.74	4	0	3.70916e+06	34778.1	106.652
P23396	40S ribosomal protein S3 OS=Homo sapiens OX=9606 GN=RPS3 PE=1 SV=2	0	212.113	75	24	80	24	243	26.7	9.66	244.99	24	0	8.12312e+08	7.69245e+06	105.599
P30153	Serine/threonine-protein phosphatase 2A 65 kDa regulatory subunit A alpha isoform OS=Homo sapiens OX=9606 GN=PPP2R1A PE=1 SV=4	0	167.082	33	18	31	18	589	65.3	5.11	97.11	18	0	4.51263e+07	435862	103.533
Q9P258	Protein RCC2 OS=Homo sapiens OX=9606 GN=RCC2 PE=1 SV=2	0	105.366	34	14	31	14	522	56	8.78	96.86	14	0	6.94475e+07	683419	101.618
Q9UJ70	N-acetyl-D-glucosamine kinase OS=Homo sapiens OX=9606 GN=NAGK PE=1 SV=4	0	34.98	29	8	10	8	344	37.4	6.24	21.33	8	0	1.10129e+07	109388	100.678
Q96GM8	Target of EGR1 protein 1 OS=Homo sapiens OX=9606 GN=TOE1 PE=1 SV=1	0.014	1.385	2	1	1	1	510	56.5	7.18	0	1	0	9340428	95618.6	97.6842
Q96IZ5	RNA-binding protein 41 OS=Homo sapiens OX=9606 GN=RBM41 PE=1 SV=2	0.025	1.112	2	1	1	1	413	47.1	8.7	0	1	0	10752043	114648	93.7834
P56134	ATP synthase subunit f, mitochondrial OS=Homo sapiens OX=9606 GN=ATP5MF PE=1 SV=3	0	4.755	14	1	1	1	94	10.9	9.67	2.63	1	0	1.65278e+06	18127.1	91.1772
Q9UK99	F-box only protein 3 OS=Homo sapiens OX=9606 GN=FBXO3 PE=1 SV=3	0	22.408	10	4	7	4	471	54.5	5	14.08	4	0	8.32394e+06	93472.5	89.0523
Q13185	Chromobox protein homolog 3 OS=Homo sapiens OX=9606 GN=CBX3 PE=1 SV=4	0	47.58	31	7	14	7	183	20.8	5.33	36.8	7	0	1.57418e+07	180258	87.3293
Q8NB78	Lysine-specific histone demethylase 1B OS=Homo sapiens OX=9606 GN=KDM1B PE=1 SV=3	0	25.839	8	5	7	5	822	92	7.87	13.29	5	0	2.16821e+06	25886	83.7599
P11802	Cyclin-dependent kinase 4 OS=Homo sapiens OX=9606 GN=CDK4 PE=1 SV=2	0	77.297	49	12	16	12	303	33.7	7.01	39.7	12	0	2.03338e+07	262470	77.4712
Q9H0D6	5'-3' exoribonuclease 2 OS=Homo sapiens OX=9606 GN=XRN2 PE=1 SV=1	0	35.562	8	5	6	5	950	108.5	7.47	22.11	5	0	4.29977e+06	56130.4	76.6032
Q9H5V9	STING ER exit protein OS=Homo sapiens OX=9606 GN=STEEP1 PE=1 SV=1	0	14.607	20	4	5	4	222	25.6	8.73	11.13	4	0	3.62192e+06	48122.6	75.2644
P36551	Oxygen-dependent coproporphyrinogen-III oxidase, mitochondrial OS=Homo sapiens OX=9606 GN=CPOX PE=1 SV=3	0	11.849	6	2	3	2	454	50.1	8.25	9.22	2	0	2.72475e+06	36915.4	73.8106
P33992	DNA replication licensing factor MCM5 OS=Homo sapiens OX=9606 GN=MCM5 PE=1 SV=5	0	93.227	29	14	28	14	734	82.2	8.37	67.44	14	0	1.32724e+07	190762	69.5756
P49458	Signal recognition particle 9 kDa protein OS=Homo sapiens OX=9606 GN=SRP9 PE=1 SV=2	0	11.972	26	3	6	3	86	10.1	7.97	8.49	3	0	1.16625e+07	173472	67.2296
Q9UNE7	E3 ubiquitin-protein ligase CHIP OS=Homo sapiens OX=9606 GN=STUB1 PE=1 SV=2	0	16.693	24	6	11	6	303	34.8	5.87	10.21	6	0	3909021	61781.7	63.2715
Q9HBH1	Peptide deformylase, mitochondrial OS=Homo sapiens OX=9606 GN=PDF PE=1 SV=1	0.001	2.478	4	1	1	1	243	27	9.16	2.85	1	0	5243912	84877.3	61.7823
Q9NZW5	Protein PALS2 OS=Homo sapiens OX=9606 GN=PALS2 PE=1 SV=2	0	21.233	10	5	9	4	540	61.1	6.18	17.02	5	1	3.53203e+06	57208.5	61.7396
O15355	Protein phosphatase 1G OS=Homo sapiens OX=9606 GN=PPM1G PE=1 SV=1	0	74.003	26	13	19	13	546	59.2	4.36	45.54	13	0	1.71857e+07	287873	59.6987
Q9GZT9	Egl nine homolog 1 OS=Homo sapiens OX=9606 GN=EGLN1 PE=1 SV=1	0	23.128	12	3	5	3	426	46	8.53	14.27	3	0	1.44785e+06	24486	59.1297
P49792	E3 SUMO-protein ligase RanBP2 OS=Homo sapiens OX=9606 GN=RANBP2 PE=1 SV=2	0	23.832	3	8	9	8	3224	358	6.2	14	8	0	2.02597e+06	34951.8	57.9647
P42771	Cyclin-dependent kinase inhibitor 2A OS=Homo sapiens OX=9606 GN=CDKN2A PE=1 SV=2	0	22.911	29	4	6	4	156	16.5	5.81	17.19	4	0	6.40299e+06	112304	57.0149
Q9NSD9	Phenylalanine--tRNA ligase beta subunit OS=Homo sapiens OX=9606 GN=FARSB PE=1 SV=3	0	26.459	15	8	11	8	589	66.1	6.84	18.94	8	0	2.7271e+06	50151.4	54.3774
Q13131	5'-AMP-activated protein kinase catalytic subunit alpha-1 OS=Homo sapiens OX=9606 GN=PRKAA1 PE=1 SV=4	0	9.849	5	3	3	3	559	64	8.12	7.74	3	0	836470	15582.9	53.6786
Q9NP81	Serine--tRNA ligase, mitochondrial OS=Homo sapiens OX=9606 GN=SARS2 PE=1 SV=1	0	13.624	8	4	5	4	518	58.2	8.13	13.03	4	0	2.76711e+06	52309.9	52.8985
Q9HA64	Ketosamine-3-kinase OS=Homo sapiens OX=9606 GN=FN3KRP PE=1 SV=2	0	39.835	24	6	16	6	309	34.4	7.33	26.79	6	0	1.20906e+07	229484	52.6862
P28482	Mitogen-activated protein kinase 1 OS=Homo sapiens OX=9606 GN=MAPK1 PE=1 SV=3	0	86.814	37	12	18	10	360	41.4	6.98	50.12	12	1	1.12047e+07	213328	52.5233
P41250	Glycine--tRNA ligase OS=Homo sapiens OX=9606 GN=GARS1 PE=1 SV=3	0	129.432	30	16	29	16	739	83.1	7.03	91.21	16	0	2.31179e+07	453857	50.9364
Q9Y3B4	Splicing factor 3B subunit 6 OS=Homo sapiens OX=9606 GN=SF3B6 PE=1 SV=1	0	18.203	18	3	7	3	125	14.6	9.38	13.71	3	0	1.07639e+07	223991	48.0551
P62913	60S ribosomal protein L11 OS=Homo sapiens OX=9606 GN=RPL11 PE=1 SV=2	0	34.55	30	6	20	6	178	20.2	9.6	53.5	6	0	146089784	3.04431e+06	47.9878
Q9UBQ0	Vacuolar protein sorting-associated protein 29 OS=Homo sapiens OX=9606 GN=VPS29 PE=1 SV=1	0	10.679	13	2	3	2	182	20.5	6.79	6.01	2	0	2.84488e+06	60097.6	47.3376
O43865	S-adenosylhomocysteine hydrolase-like protein 1 OS=Homo sapiens OX=9606 GN=AHCYL1 PE=1 SV=2	0	38.174	18	8	14	8	530	58.9	6.89	26.52	8	0	1.37424e+07	291118	47.2058
O75439	Mitochondrial-processing peptidase subunit beta OS=Homo sapiens OX=9606 GN=PMPCB PE=1 SV=2	0	14.579	7	3	4	3	489	54.3	6.83	11.7	3	0	1.21111e+06	25834.9	46.8787
O96013	Serine/threonine-protein kinase PAK 4 OS=Homo sapiens OX=9606 GN=PAK4 PE=1 SV=1	0	7.227	4	2	3	2	591	64	9.73	7.54	2	0	1.16163e+06	24907.4	46.6381
Q96RP9	Elongation factor G, mitochondrial OS=Homo sapiens OX=9606 GN=GFM1 PE=1 SV=2	0	17.718	10	6	9	6	751	83.4	7.01	13.58	6	0	2.71426e+06	58586.4	46.3292
Q15365	Poly(rC)-binding protein 1 OS=Homo sapiens OX=9606 GN=PCBP1 PE=1 SV=2	0	35.784	24	5	10	3	356	37.5	7.09	20.27	5	0	5.23076e+06	114692	45.6071
P63151	Serine/threonine-protein phosphatase 2A 55 kDa regulatory subunit B alpha isoform OS=Homo sapiens OX=9606 GN=PPP2R2A PE=1 SV=1	0	67.087	30	10	17	10	447	51.7	6.2	51.61	10	0	6.3896e+07	1.44353e+06	44.2637
P27361	Mitogen-activated protein kinase 3 OS=Homo sapiens OX=9606 GN=MAPK3 PE=1 SV=4	0	50.595	28	9	16	7	379	43.1	6.74	36.46	9	0	7.56609e+06	171339	44.1585
Q96EE3	Nucleoporin SEH1 OS=Homo sapiens OX=9606 GN=SEH1L PE=1 SV=3	0	15.133	16	5	5	5	360	39.6	8.09	4.1	5	0	1.67376e+06	38131.9	43.894
Q9NPD8	Ubiquitin-conjugating enzyme E2 T OS=Homo sapiens OX=9606 GN=UBE2T PE=1 SV=1	0.001	2.557	7	1	2	1	197	22.5	7.99	2.24	1	0	11894558	282582	42.0924
P62244	40S ribosomal protein S15a OS=Homo sapiens OX=9606 GN=RPS15A PE=1 SV=2	0	17.957	32	4	7	4	130	14.8	10.13	14.93	4	0	5.88775e+06	141365	41.6493
O00469	Procollagen-lysine,2-oxoglutarate 5-dioxygenase 2 OS=Homo sapiens OX=9606 GN=PLOD2 PE=1 SV=2	0	18.243	7	4	4	4	737	84.6	6.71	11.34	4	0	2.00456e+06	49546.1	40.4586
O00267	Transcription elongation factor SPT5 OS=Homo sapiens OX=9606 GN=SUPT5H PE=1 SV=1	0	32.268	7	6	11	6	1087	120.9	5.06	22.06	6	0	3.93523e+06	97696.3	40.2802
Q96D46	60S ribosomal export protein NMD3 OS=Homo sapiens OX=9606 GN=NMD3 PE=1 SV=1	0	18.271	9	4	4	4	503	57.6	7.14	10.31	4	0	3.48181e+06	86935.9	40.0503
Q15345	Leucine-rich repeat-containing protein 41 OS=Homo sapiens OX=9606 GN=LRRC41 PE=1 SV=3	0	20.459	11	6	7	6	812	88.6	8.38	10.79	6	0	1.22308e+06	31103.7	39.3227
Q96IJ6	Mannose-1-phosphate guanyltransferase alpha OS=Homo sapiens OX=9606 GN=GMPPA PE=1 SV=1	0	21.328	14	5	8	5	420	46.3	7.21	13.41	5	0	2376638	61993.6	38.3368
P61221	ATP-binding cassette sub-family E member 1 OS=Homo sapiens OX=9606 GN=ABCE1 PE=1 SV=1	0	46.796	18	9	17	9	599	67.3	8.34	36.1	9	0	1.27945e+07	333814	38.3284
P28340	DNA polymerase delta catalytic subunit OS=Homo sapiens OX=9606 GN=POLD1 PE=1 SV=2	0	38.761	10	8	9	8	1107	123.6	7.03	21.18	8	0	4.53653e+06	119204	38.0569
Q9Y3F4	Serine-threonine kinase receptor-associated protein OS=Homo sapiens OX=9606 GN=STRAP PE=1 SV=1	0	40.168	28	7	12	7	350	38.4	5.12	23.27	7	0	9.64301e+06	253538	38.0338
P21912	Succinate dehydrogenase [ubiquinone] iron-sulfur subunit, mitochondrial OS=Homo sapiens OX=9606 GN=SDHB PE=1 SV=3	0	44.137	34	11	25	11	280	31.6	8.76	44.07	11	0	4.74931e+07	1.26059e+06	37.6753
Q9ULX3	RNA-binding protein NOB1 OS=Homo sapiens OX=9606 GN=NOB1 PE=1 SV=1	0	16.07	14	4	5	4	412	46.6	7.18	11.86	4	0	2.41346e+06	64614.8	37.3514
P13489	Ribonuclease inhibitor OS=Homo sapiens OX=9606 GN=RNH1 PE=1 SV=2	0	19.562	9	3	7	3	461	49.9	4.82	19.91	3	0	1.18088e+07	328084	35.9933
P42704	Leucine-rich PPR motif-containing protein, mitochondrial OS=Homo sapiens OX=9606 GN=LRPPRC PE=1 SV=3	0	146.851	19	27	40	27	1394	157.8	6.13	107.85	27	0	2.68298e+07	745420	35.9928
O15226	NF-kappa-B-repressing factor OS=Homo sapiens OX=9606 GN=NKRF PE=1 SV=2	0	33.748	11	10	12	10	690	77.6	8.79	15.58	10	0	1.99764e+06	57012.3	35.0388
P49674	Casein kinase I isoform epsilon OS=Homo sapiens OX=9606 GN=CSNK1E PE=1 SV=1	0	42.01	28	10	15	4	416	47.3	9.66	33.35	10	4	1.23641e+07	355057	34.823
O14757	Serine/threonine-protein kinase Chk1 OS=Homo sapiens OX=9606 GN=CHEK1 PE=1 SV=2	0	36.662	20	11	13	11	476	54.4	8.25	27.47	11	0	5.19849e+06	152445	34.1008
Q92900	Regulator of nonsense transcripts 1 OS=Homo sapiens OX=9606 GN=UPF1 PE=1 SV=2	0	40.561	10	10	13	10	1129	124.3	6.61	28.5	10	0	1.47441e+06	43372.8	33.9938
Q8N1G2	Cap-specific mRNA (nucleoside-2'-O-)-methyltransferase 1 OS=Homo sapiens OX=9606 GN=CMTR1 PE=1 SV=1	0	173.36	36	34	68	34	835	95.3	7.05	136.23	34	0	6.83374e+07	2.04844e+06	33.3606
Q99615	DnaJ homolog subfamily C member 7 OS=Homo sapiens OX=9606 GN=DNAJC7 PE=1 SV=2	0	98.979	31	17	32	17	494	56.4	6.96	76.86	17	0	24678405	740637	33.3205
P40938	Replication factor C subunit 3 OS=Homo sapiens OX=9606 GN=RFC3 PE=1 SV=2	0	12.789	8	2	2	2	356	40.5	8.34	6.89	2	0	3.57087e+06	107813	33.1211
O14929	Histone acetyltransferase type B catalytic subunit OS=Homo sapiens OX=9606 GN=HAT1 PE=1 SV=1	0	23.831	15	4	7	4	419	49.5	5.69	18.33	4	0	1.9821e+06	60552.2	32.7337
Q9H0C8	Integrin-linked kinase-associated serine/threonine phosphatase 2C OS=Homo sapiens OX=9606 GN=ILKAP PE=1 SV=1	0	5.532	7	3	3	3	392	42.9	7.09	2.17	3	0	826947	25965.9	31.8474
Q9H857	5'-nucleotidase domain-containing protein 2 OS=Homo sapiens OX=9606 GN=NT5DC2 PE=1 SV=1	0	23.97	17	9	13	9	520	60.7	6.77	17.89	9	0	1.41944e+06	44624	31.8089
Q16531	DNA damage-binding protein 1 OS=Homo sapiens OX=9606 GN=DDB1 PE=1 SV=1	0	114.989	18	16	27	16	1140	126.9	5.26	70.19	16	0	1.75857e+07	566038	31.0681
Q6UB35	Monofunctional C1-tetrahydrofolate synthase, mitochondrial OS=Homo sapiens OX=9606 GN=MTHFD1L PE=1 SV=1	0	59.678	16	13	23	13	978	105.7	8.06	42.21	13	0	1.67207e+07	545919	30.6286
P30048	Thioredoxin-dependent peroxide reductase, mitochondrial OS=Homo sapiens OX=9606 GN=PRDX3 PE=1 SV=3	0	24.283	22	5	10	5	256	27.7	7.78	20	5	0	6.05076e+06	209431	28.8914
O75131	Copine-3 OS=Homo sapiens OX=9606 GN=CPNE3 PE=1 SV=1	0	24.238	10	6	12	6	537	60.1	5.85	18.84	6	0	3.01543e+06	104435	28.8738
P17812	CTP synthase 1 OS=Homo sapiens OX=9606 GN=CTPS1 PE=1 SV=2	0	75.578	26	13	22	11	591	66.6	6.46	58.64	13	2	1.48767e+07	516592	28.7977
P22830	Ferrochelatase, mitochondrial OS=Homo sapiens OX=9606 GN=FECH PE=1 SV=2	0	22.946	22	6	6	6	423	47.8	8.73	14.37	6	0	1.81116e+06	65170.7	27.7911
P36542	ATP synthase subunit gamma, mitochondrial OS=Homo sapiens OX=9606 GN=ATP5F1C PE=1 SV=1	0	41.554	26	5	10	5	298	33	9.22	30.32	5	0	1.82496e+06	66887.3	27.2841
Q9NW64	Pre-mRNA-splicing factor RBM22 OS=Homo sapiens OX=9606 GN=RBM22 PE=1 SV=1	0	23.144	20	7	8	7	420	46.9	8.54	18.6	7	0	3.90872e+06	146045	26.7639
Q16527	Cysteine and glycine-rich protein 2 OS=Homo sapiens OX=9606 GN=CSRP2 PE=1 SV=3	0	32.607	37	5	8	5	193	20.9	8.62	23	5	0	8.95611e+06	342553	26.1451
Q49A26	Putative oxidoreductase GLYR1 OS=Homo sapiens OX=9606 GN=GLYR1 PE=1 SV=4	0.001	2.435	2	1	1	1	553	60.5	9.17	0	1	0	3.87964e+06	149857	25.889
P13995	Bifunctional methylenetetrahydrofolate dehydrogenase/cyclohydrolase, mitochondrial OS=Homo sapiens OX=9606 GN=MTHFD2 PE=1 SV=2	0	44.39	30	6	7	6	350	37.9	8.73	22.57	6	0	4.01938e+06	157836	25.4655
Q92979	Ribosomal RNA small subunit methyltransferase NEP1 OS=Homo sapiens OX=9606 GN=EMG1 PE=1 SV=4	0.001	2.911	5	1	1	1	244	26.7	9.17	1.73	1	0	944209	37491.3	25.1847
P25205	DNA replication licensing factor MCM3 OS=Homo sapiens OX=9606 GN=MCM3 PE=1 SV=3	0	96.966	28	20	32	20	808	90.9	5.77	71.43	20	0	1.63299e+07	649677	25.1354
P09622	Dihydrolipoyl dehydrogenase, mitochondrial OS=Homo sapiens OX=9606 GN=DLD PE=1 SV=2	0	43.868	17	8	11	8	509	54.1	7.85	31.81	8	0	6.03106e+06	239979	25.1316
P22061	Protein-L-isoaspartate(D-aspartate) O-methyltransferase OS=Homo sapiens OX=9606 GN=PCMT1 PE=1 SV=4	0	74.013	38	7	18	7	227	24.6	7.21	46.33	7	0	1.83751e+07	753026	24.4017
Q9H078	Caseinolytic peptidase B protein homolog OS=Homo sapiens OX=9606 GN=CLPB PE=1 SV=1	0	19.136	9	6	8	6	707	78.7	9.01	15.57	6	0	1.50329e+06	62180.6	24.1761
Q9Y2S7	Polymerase delta-interacting protein 2 OS=Homo sapiens OX=9606 GN=POLDIP2 PE=1 SV=1	0	30.682	21	6	6	6	368	42	8.63	13.59	6	0	5.02845e+06	218913	22.9701
Q92841	Probable ATP-dependent RNA helicase DDX17 OS=Homo sapiens OX=9606 GN=DDX17 PE=1 SV=2	0	129.717	33	22	51	16	729	80.2	8.27	116.34	22	6	1.05088e+08	4.60322e+06	22.8293
Q15436	Protein transport protein Sec23A OS=Homo sapiens OX=9606 GN=SEC23A PE=1 SV=2	0	16.696	2	1	2	1	765	86.1	7.08	5.28	1	0	919356	40784.6	22.5418
P60891	Ribose-phosphate pyrophosphokinase 1 OS=Homo sapiens OX=9606 GN=PRPS1 PE=1 SV=2	0	26.896	12	3	10	3	318	34.8	6.98	26.24	3	0	7.42465e+06	346492	21.4281
Q9HB71	Calcyclin-binding protein OS=Homo sapiens OX=9606 GN=CACYBP PE=1 SV=2	0	69.412	41	11	16	11	228	26.2	8.25	45.34	11	0	1.33421e+07	643709	20.727
Q6L8Q7	2',5'-phosphodiesterase 12 OS=Homo sapiens OX=9606 GN=PDE12 PE=1 SV=2	0	26.444	11	4	4	4	609	67.3	6.57	11.58	4	0	839552	40606.9	20.6751
P12532	Creatine kinase U-type, mitochondrial OS=Homo sapiens OX=9606 GN=CKMT1A PE=1 SV=1	0	14.325	15	4	7	4	417	47	8.34	3.97	4	0	1.53769e+06	75197.3	20.4488
P48729	Casein kinase I isoform alpha OS=Homo sapiens OX=9606 GN=CSNK1A1 PE=1 SV=2	0	9.183	9	3	3	3	337	38.9	9.57	6.82	3	0	1.483e+06	74392.8	19.9348
Q07666	KH domain-containing, RNA-binding, signal transduction-associated protein 1 OS=Homo sapiens OX=9606 GN=KHDRBS1 PE=1 SV=1	0	75.876	35	12	22	12	443	48.2	8.66	41.07	12	0	3.2574e+07	1.67901e+06	19.4007
O75663	TIP41-like protein OS=Homo sapiens OX=9606 GN=TIPRL PE=1 SV=2	0	20.263	24	6	7	6	272	31.4	5.91	9.86	6	0	4.8528e+06	251161	19.3214
P49411	Elongation factor Tu, mitochondrial OS=Homo sapiens OX=9606 GN=TUFM PE=1 SV=2	0	120.672	45	20	44	20	452	49.5	7.61	117.61	20	0	1.36737e+08	7.11937e+06	19.2064
O75414	Nucleoside diphosphate kinase 6 OS=Homo sapiens OX=9606 GN=NME6 PE=1 SV=3	0	4.738	10	2	3	2	186	21.1	8.32	6.06	2	0	725157	38231	18.9678
Q16763	Ubiquitin-conjugating enzyme E2 S OS=Homo sapiens OX=9606 GN=UBE2S PE=1 SV=2	0	4.44	7	1	1	1	222	23.8	8.38	2.44	1	0	206370	10931.6	18.8783
Q02809	Procollagen-lysine,2-oxoglutarate 5-dioxygenase 1 OS=Homo sapiens OX=9606 GN=PLOD1 PE=1 SV=2	0	8.93	6	3	4	3	727	83.5	6.95	4.3	3	0	518143	27500.9	18.841
P32119	Peroxiredoxin-2 OS=Homo sapiens OX=9606 GN=PRDX2 PE=1 SV=5	0	42.91	31	5	14	4	198	21.9	5.97	37.37	5	0	2.82755e+06	150203	18.8249
Q7Z3K3	Pogo transposable element with ZNF domain OS=Homo sapiens OX=9606 GN=POGZ PE=1 SV=2	0	4.793	3	2	2	2	1410	155.2	7.4	2.56	2	0	454061	24246.1	18.7272
O76003	Glutaredoxin-3 OS=Homo sapiens OX=9606 GN=GLRX3 PE=1 SV=2	0	19.352	17	5	5	5	335	37.4	5.39	13.03	5	0	1.69558e+06	91083.8	18.6156
P14866	Heterogeneous nuclear ribonucleoprotein L OS=Homo sapiens OX=9606 GN=HNRNPL PE=1 SV=2	0	64.113	17	5	8	5	589	64.1	8.22	27.9	5	0	4.87497e+06	264527	18.429
P15170	Eukaryotic peptide chain release factor GTP-binding subunit ERF3A OS=Homo sapiens OX=9606 GN=GSPT1 PE=1 SV=1	0	17.002	10	6	9	6	499	55.7	5.62	11.17	6	0	3.12777e+06	170722	18.3209
P24666	Low molecular weight phosphotyrosine protein phosphatase OS=Homo sapiens OX=9606 GN=ACP1 PE=1 SV=3	0	33.027	23	5	14	5	158	18	6.74	37.41	5	0	1.0838e+07	593473	18.262
Q9BV44	THUMP domain-containing protein 3 OS=Homo sapiens OX=9606 GN=THUMPD3 PE=1 SV=1	0	11.458	6	3	4	3	507	57	6.37	8.15	3	0	1.43364e+06	79126.1	18.1184
Q06830	Peroxiredoxin-1 OS=Homo sapiens OX=9606 GN=PRDX1 PE=1 SV=1	0	87.373	40	11	44	8	199	22.1	8.13	113.14	11	3	2.18247e+08	1.21306e+07	17.9915
P60866	40S ribosomal protein S20 OS=Homo sapiens OX=9606 GN=RPS20 PE=1 SV=1	0	43.68	27	4	15	4	119	13.4	9.94	45.43	4	0	6.6197e+07	3.68983e+06	17.9404
O75534	Cold shock domain-containing protein E1 OS=Homo sapiens OX=9606 GN=CSDE1 PE=1 SV=2	0	13.664	7	5	5	5	798	88.8	6.25	9.78	5	0	1.38655e+06	78444.4	17.6755
Q13123	Protein Red OS=Homo sapiens OX=9606 GN=IK PE=1 SV=3	0	16.048	10	5	5	5	557	65.6	6.64	10.16	5	0	1.74596e+06	99487.7	17.5495
Q96HS1	Serine/threonine-protein phosphatase PGAM5, mitochondrial OS=Homo sapiens OX=9606 GN=PGAM5 PE=1 SV=2	0	53.016	32	8	14	8	289	32	8.68	32.9	8	0	1.40697e+07	803562	17.5092
Q06787	Synaptic functional regulator FMR1 OS=Homo sapiens OX=9606 GN=FMR1 PE=1 SV=1	0	14.037	8	5	5	4	632	71.1	7.42	11.92	5	1	2.68079e+06	153327	17.4841
P62249	40S ribosomal protein S16 OS=Homo sapiens OX=9606 GN=RPS16 PE=1 SV=2	0	48.142	38	8	23	8	146	16.4	10.21	61.28	8	0	5.11032e+07	2.93319e+06	17.4224
O76031	ATP-dependent Clp protease ATP-binding subunit clpX-like, mitochondrial OS=Homo sapiens OX=9606 GN=CLPX PE=1 SV=2	0	25.268	10	5	8	5	633	69.2	7.58	17.28	5	0	1.06458e+06	62058.1	17.1545
P0DMV9	Heat shock 70 kDa protein 1B OS=Homo sapiens OX=9606 GN=HSPA1B PE=1 SV=1	0	327.043	53	32	98	24	641	70	5.66	273.75	32	3	2.91232e+08	1.71621e+07	16.9694
Q96EY1	DnaJ homolog subfamily A member 3, mitochondrial OS=Homo sapiens OX=9606 GN=DNAJA3 PE=1 SV=2	0	5.988	9	3	4	3	480	52.5	9.26	3.66	3	0	921808	54506.9	16.9118
Q9NYK5	39S ribosomal protein L39, mitochondrial OS=Homo sapiens OX=9606 GN=MRPL39 PE=1 SV=3	0	27.888	23	7	10	7	338	38.7	7.65	20.43	7	0	3.54577e+06	210174	16.8706
P31689	DnaJ homolog subfamily A member 1 OS=Homo sapiens OX=9606 GN=DNAJA1 PE=1 SV=2	0	99.244	32	10	19	10	397	44.8	7.08	59.33	10	0	1.70146e+07	1.01262e+06	16.8026
P49915	GMP synthase [glutamine-hydrolyzing] OS=Homo sapiens OX=9606 GN=GMPS PE=1 SV=1	0	83.15	25	13	23	13	693	76.7	6.87	55	13	0	9.9237e+06	595609	16.6614
P24752	Acetyl-CoA acetyltransferase, mitochondrial OS=Homo sapiens OX=9606 GN=ACAT1 PE=1 SV=1	0	53.892	28	10	16	10	427	45.2	8.85	43.8	10	0	1.10954e+07	667932	16.6116
Q08J23	RNA cytosine C(5)-methyltransferase NSUN2 OS=Homo sapiens OX=9606 GN=NSUN2 PE=1 SV=2	0	31.097	13	9	10	9	767	86.4	6.77	17.84	9	0	4.75841e+06	286545	16.6062
Q00341	Vigilin OS=Homo sapiens OX=9606 GN=HDLBP PE=1 SV=2	0	13.982	3	3	4	3	1268	141.4	6.87	11.79	3	0	1.81789e+06	110335	16.4762
Q96KB5	Lymphokine-activated killer T-cell-originated protein kinase OS=Homo sapiens OX=9606 GN=PBK PE=1 SV=3	0	7.327	6	2	2	2	322	36.1	5.12	5.9	2	0	1.36929e+06	84708.9	16.1647
Q9UJS0	Calcium-binding mitochondrial carrier protein Aralar2 OS=Homo sapiens OX=9606 GN=SLC25A13 PE=1 SV=2	0	71.169	28	14	24	11	675	74.1	8.62	57.34	14	0	6.61335e+06	413262	16.0028
P04792	Heat shock protein beta-1 OS=Homo sapiens OX=9606 GN=HSPB1 PE=1 SV=2	0	26.364	38	5	7	5	205	22.8	6.4	22.52	5	0	3.87214e+06	242486	15.9685
P13797	Plastin-3 OS=Homo sapiens OX=9606 GN=PLS3 PE=1 SV=4	0	34.341	13	8	15	8	630	70.8	5.6	30.6	8	0	4.70928e+06	296054	15.9068
P42677	40S ribosomal protein S27 OS=Homo sapiens OX=9606 GN=RPS27 PE=1 SV=3	0	20.012	21	4	8	4	84	9.5	9.45	13.49	4	0	4.63471e+06	293767	15.7768
P62263	40S ribosomal protein S14 OS=Homo sapiens OX=9606 GN=RPS14 PE=1 SV=3	0	45.648	42	7	15	7	151	16.3	10.05	32.35	7	0	1.0619e+07	674579	15.7417
P05141	ADP/ATP translocase 2 OS=Homo sapiens OX=9606 GN=SLC25A5 PE=1 SV=7	0	81.909	42	12	24	8	298	32.8	9.69	56.59	12	2	9.72829e+07	6.18083e+06	15.7395
P26639	Threonine--tRNA ligase 1, cytoplasmic OS=Homo sapiens OX=9606 GN=TARS1 PE=1 SV=3	0	18.872	9	6	12	6	723	83.4	6.67	23.1	6	0	6.89706e+06	443109	15.5651
P17844	Probable ATP-dependent RNA helicase DDX5 OS=Homo sapiens OX=9606 GN=DDX5 PE=1 SV=1	0	65.142	22	18	35	12	614	69.1	8.92	73.42	18	0	1.32807e+07	864963	15.354
Q8IWS0	PHD finger protein 6 OS=Homo sapiens OX=9606 GN=PHF6 PE=1 SV=1	0	3.452	4	2	2	2	365	41.3	8.68	2.09	2	0	5.90842e+06	386140	15.3012
P40937	Replication factor C subunit 5 OS=Homo sapiens OX=9606 GN=RFC5 PE=1 SV=1	0	13.375	14	4	5	4	340	38.5	7.2	10.05	4	0	1.83546e+06	121120	15.1541
P50613	Cyclin-dependent kinase 7 OS=Homo sapiens OX=9606 GN=CDK7 PE=1 SV=1	0	3.169	3	1	1	1	346	39	8.47	2.35	1	0	573919	38210.1	15.0201
Q13112	Chromatin assembly factor 1 subunit B OS=Homo sapiens OX=9606 GN=CHAF1B PE=1 SV=1	0	16.171	9	4	4	4	559	61.5	7.5	7.67	4	0	360588	24159.5	14.9253
Q5JVF3	PCI domain-containing protein 2 OS=Homo sapiens OX=9606 GN=PCID2 PE=1 SV=2	0	4.474	3	1	2	1	399	46	8.53	3.17	1	0	1.00718e+06	67852.9	14.8436
Q00535	Cyclin-dependent-like kinase 5 OS=Homo sapiens OX=9606 GN=CDK5 PE=1 SV=3	0	34.036	24	5	9	5	292	33.3	7.66	23.85	5	0	5.35774e+06	361275	14.8301
Q9Y3I0	RNA-splicing ligase RtcB homolog OS=Homo sapiens OX=9606 GN=RTCB PE=1 SV=1	0	78.149	26	11	26	11	505	55.2	7.23	55.64	11	0	28315999	1.95167e+06	14.5086
Q92598	Heat shock protein 105 kDa OS=Homo sapiens OX=9606 GN=HSPH1 PE=1 SV=1	0	57.716	13	13	18	13	858	96.8	5.39	33.11	13	0	3.69686e+06	255840	14.4499
O14734	Acyl-coenzyme A thioesterase 8 OS=Homo sapiens OX=9606 GN=ACOT8 PE=1 SV=1	0	7.781	8	3	4	3	319	35.9	7.56	7.14	3	0	1.52435e+06	107106	14.2322
P13639	Elongation factor 2 OS=Homo sapiens OX=9606 GN=EEF2 PE=1 SV=4	0	148.731	29	24	65	24	858	95.3	6.83	119.71	24	0	1.01931e+08	7.20212e+06	14.153
Q15366	Poly(rC)-binding protein 2 OS=Homo sapiens OX=9606 GN=PCBP2 PE=1 SV=1	0	92.167	30	6	16	4	365	38.6	6.79	45.47	6	2	1.03654e+07	734771	14.1069
Q53H12	Acylglycerol kinase, mitochondrial OS=Homo sapiens OX=9606 GN=AGK PE=1 SV=2	0	10.861	5	2	4	2	422	47.1	8.09	8.5	2	0	4.01738e+06	288200	13.9396
Q9GZT3	SRA stem-loop-interacting RNA-binding protein, mitochondrial OS=Homo sapiens OX=9606 GN=SLIRP PE=1 SV=1	0	13.933	33	3	5	3	109	12.3	10.24	11.9	3	0	2.61552e+06	188185	13.8986
P48507	Glutamate--cysteine ligase regulatory subunit OS=Homo sapiens OX=9606 GN=GCLM PE=1 SV=1	0	7.971	8	2	4	2	274	30.7	6.02	9.38	2	0	2.20909e+06	159437	13.8556
Q9Y285	Phenylalanine--tRNA ligase alpha subunit OS=Homo sapiens OX=9606 GN=FARSA PE=1 SV=3	0	49.637	22	7	10	7	508	57.5	7.8	20.54	7	0	2.92837e+06	212352	13.7902
P11021	Endoplasmic reticulum chaperone BiP OS=Homo sapiens OX=9606 GN=HSPA5 PE=1 SV=2	0	291.707	49	39	97	37	654	72.3	5.16	263.5	39	2	3.18622e+08	2.33175e+07	13.6645
Q9BRX2	Protein pelota homolog OS=Homo sapiens OX=9606 GN=PELO PE=1 SV=2	0	25.138	19	7	8	7	385	43.3	6.34	18.87	7	0	3.15214e+06	235299	13.3963
Q04323	UBX domain-containing protein 1 OS=Homo sapiens OX=9606 GN=UBXN1 PE=1 SV=2	0	17.256	26	3	4	3	297	33.3	5.25	10	3	0	2101572	158408	13.2668
Q3ZCQ8	Mitochondrial import inner membrane translocase subunit TIM50 OS=Homo sapiens OX=9606 GN=TIMM50 PE=1 SV=2	0	17.758	11	3	4	3	353	39.6	8.37	11.73	3	0	1.78623e+06	134970	13.2342
Q9NTK5	Obg-like ATPase 1 OS=Homo sapiens OX=9606 GN=OLA1 PE=1 SV=2	0	8.016	6	2	4	2	396	44.7	7.81	7.17	2	0	1.60296e+06	123151	13.0163
P51784	Ubiquitin carboxyl-terminal hydrolase 11 OS=Homo sapiens OX=9606 GN=USP11 PE=1 SV=3	0	8.09	3	3	5	2	963	109.7	5.45	9.78	3	0	367471	28769.2	12.7731
P15880	40S ribosomal protein S2 OS=Homo sapiens OX=9606 GN=RPS2 PE=1 SV=2	0	28.054	23	6	10	6	293	31.3	10.24	24.95	6	0	7.83706e+06	617953	12.6823
Q8IV08	5'-3' exonuclease PLD3 OS=Homo sapiens OX=9606 GN=PLD3 PE=1 SV=1	0	6.096	4	2	3	2	490	54.7	6.47	7.02	2	0	4.4826e+06	356574	12.5713
Q15118	[Pyruvate dehydrogenase (acetyl-transferring)] kinase isozyme 1, mitochondrial OS=Homo sapiens OX=9606 GN=PDK1 PE=1 SV=1	0	3.694	3	1	2	1	436	49.2	8.81	2.45	1	0	499154	39780.3	12.5478
P46109	Crk-like protein OS=Homo sapiens OX=9606 GN=CRKL PE=1 SV=1	0	27.576	31	7	12	7	303	33.8	6.74	25.82	7	0	6.92162e+06	556194	12.4446
Q9Y224	RNA transcription, translation and transport factor protein OS=Homo sapiens OX=9606 GN=RTRAF PE=1 SV=1	0	25.057	15	4	10	4	244	28.1	6.65	23	4	0	2.51195e+06	202512	12.404
P63173	60S ribosomal protein L38 OS=Homo sapiens OX=9606 GN=RPL38 PE=1 SV=2	0	25.43	53	5	21	5	70	8.2	10.1	29.83	5	0	6.40887e+06	522258	12.2715
P38646	Stress-70 protein, mitochondrial OS=Homo sapiens OX=9606 GN=HSPA9 PE=1 SV=2	0	160.511	33	21	45	21	679	73.6	6.16	125.96	21	0	1.39918e+08	1.14106e+07	12.2621
P19623	Spermidine synthase OS=Homo sapiens OX=9606 GN=SRM PE=1 SV=1	0	34.962	22	6	10	6	302	33.8	5.49	20.48	6	0	3.38746e+06	280777	12.0646
Q01813	ATP-dependent 6-phosphofructokinase, platelet type OS=Homo sapiens OX=9606 GN=PFKP PE=1 SV=2	0	19.494	7	4	6	3	784	85.5	7.55	11.24	4	0	583823	49250.8	11.8541
P53007	Tricarboxylate transport protein, mitochondrial OS=Homo sapiens OX=9606 GN=SLC25A1 PE=1 SV=2	0	12.303	15	5	10	5	311	34	9.89	15.28	5	0	6.38034e+06	541405	11.7848
P54886	Delta-1-pyrroline-5-carboxylate synthase OS=Homo sapiens OX=9606 GN=ALDH18A1 PE=1 SV=2	0	39.743	11	8	13	8	795	87.2	7.12	29.9	8	0	7.86002e+06	679349	11.5699
O75616	GTPase Era, mitochondrial OS=Homo sapiens OX=9606 GN=ERAL1 PE=1 SV=2	0	7.913	5	2	4	2	437	48.3	8.84	10.15	2	0	736637	64250.8	11.465
Q96P16	Regulation of nuclear pre-mRNA domain-containing protein 1A OS=Homo sapiens OX=9606 GN=RPRD1A PE=1 SV=1	0	32.071	25	6	6	6	312	35.7	7.55	18.63	6	0	4.39613e+06	385290	11.4099
Q7Z7K0	COX assembly mitochondrial protein homolog OS=Homo sapiens OX=9606 GN=CMC1 PE=1 SV=1	0	5.97	20	2	4	2	106	12.5	8.63	7.62	2	0	2.75659e+06	247472	11.139
Q13573	SNW domain-containing protein 1 OS=Homo sapiens OX=9606 GN=SNW1 PE=1 SV=1	0	68.368	35	11	20	11	536	61.5	9.52	49.79	11	0	4.6393e+06	421512	11.0063
P47756	F-actin-capping protein subunit beta OS=Homo sapiens OX=9606 GN=CAPZB PE=1 SV=4	0	24.727	17	4	9	4	277	31.3	5.59	16.23	4	0	6.8336e+06	629042	10.8635
P60842	Eukaryotic initiation factor 4A-I OS=Homo sapiens OX=9606 GN=EIF4A1 PE=1 SV=1	0	33.064	13	5	18	5	406	46.1	5.48	36.33	5	0	5.42061e+06	500533	10.8297
Q96FZ2	Abasic site processing protein HMCES OS=Homo sapiens OX=9606 GN=HMCES PE=1 SV=1	0	10.368	8	2	2	2	354	40.5	8.15	6.35	2	0	575290	53416.3	10.7699
Q12905	Interleukin enhancer-binding factor 2 OS=Homo sapiens OX=9606 GN=ILF2 PE=1 SV=2	0	4.303	4	2	2	2	390	43	5.26	1.93	2	0	960820	89468.8	10.7392
Q15773	Myeloid leukemia factor 2 OS=Homo sapiens OX=9606 GN=MLF2 PE=1 SV=1	0.001	2.681	4	1	3	1	248	28.1	6.9	3.96	1	0	558228	52061.1	10.7226
Q02978	Mitochondrial 2-oxoglutarate/malate carrier protein OS=Homo sapiens OX=9606 GN=SLC25A11 PE=1 SV=3	0	31.607	23	5	9	5	314	34	9.91	15.16	5	0	2.9058e+06	273494	10.6247
Q92499	ATP-dependent RNA helicase DDX1 OS=Homo sapiens OX=9606 GN=DDX1 PE=1 SV=2	0	63.723	15	10	21	10	740	82.4	7.23	43.58	10	0	1.08202e+07	1.023e+06	10.577
P33316	Deoxyuridine 5'-triphosphate nucleotidohydrolase, mitochondrial OS=Homo sapiens OX=9606 GN=DUT PE=1 SV=4	0	9.034	13	3	5	3	252	26.5	9.36	13.01	3	0	1.57071e+06	149467	10.5087
Q7Z794	Keratin, type II cytoskeletal 1b OS=Homo sapiens OX=9606 GN=KRT77 PE=1 SV=3	0	76.457	25	14	52	11	578	61.9	5.99	106.83	14	0	2.49722e+07	2.39948e+06	10.4073
O00429	Dynamin-1-like protein OS=Homo sapiens OX=9606 GN=DNM1L PE=1 SV=2	0	7.328	4	3	4	3	736	81.8	6.81	7.44	3	0	679898	65754.6	10.3399
Q93009	Ubiquitin carboxyl-terminal hydrolase 7 OS=Homo sapiens OX=9606 GN=USP7 PE=1 SV=2	0	55.025	10	10	22	10	1102	128.2	5.55	31.7	10	0	4.39203e+06	425760	10.3157
Q8NBF2	NHL repeat-containing protein 2 OS=Homo sapiens OX=9606 GN=NHLRC2 PE=1 SV=1	0	7.862	3	2	2	2	726	79.4	5.55	5.22	2	0	690721	67152.4	10.2859
P51570	Galactokinase OS=Homo sapiens OX=9606 GN=GALK1 PE=1 SV=1	0.001	2.61	4	2	2	2	392	42.2	6.46	1.63	2	0	390994	38166.9	10.2443
Q53GQ0	Very-long-chain 3-oxoacyl-CoA reductase OS=Homo sapiens OX=9606 GN=HSD17B12 PE=1 SV=2	0	6.594	5	1	2	1	312	34.3	9.32	6.98	1	0	2.06244e+06	201999	10.2102
P52701	DNA mismatch repair protein Msh6 OS=Homo sapiens OX=9606 GN=MSH6 PE=1 SV=2	0	29.725	6	7	11	7	1360	152.7	6.9	19	7	0	1.7189e+06	168564	10.1973
P55786	Puromycin-sensitive aminopeptidase OS=Homo sapiens OX=9606 GN=NPEPPS PE=1 SV=2	0	50.717	13	11	19	11	919	103.2	5.72	44.79	11	0	5.718e+06	560924	10.1939
O00148	ATP-dependent RNA helicase DDX39A OS=Homo sapiens OX=9606 GN=DDX39A PE=1 SV=2	0	42.093	18	6	10	6	427	49.1	5.68	28.84	6	0	6.38967e+06	631172	10.1235
P19013	Keratin, type II cytoskeletal 4 OS=Homo sapiens OX=9606 GN=KRT4 PE=1 SV=5	0	91.523	37	19	38	12	520	56.1	6.61	71.34	19	2	1.91163e+07	1.91098e+06	10.0034
Q9NVI7	ATPase family AAA domain-containing protein 3A OS=Homo sapiens OX=9606 GN=ATAD3A PE=1 SV=2	0	13.99	8	4	7	4	634	71.3	8.98	13.94	4	0	997479	100049	9.96986
P35659	Protein DEK OS=Homo sapiens OX=9606 GN=DEK PE=1 SV=1	0	4.633	3	1	2	1	375	42.6	8.56	2.3	1	0	477628	48234.2	9.90227
Q99714	3-hydroxyacyl-CoA dehydrogenase type-2 OS=Homo sapiens OX=9606 GN=HSD17B10 PE=1 SV=3	0	23.328	15	3	7	3	261	26.9	7.78	14.73	3	0	2.6704e+06	270883	9.85812
O60716	Catenin delta-1 OS=Homo sapiens OX=9606 GN=CTNND1 PE=1 SV=1	0	19.451	6	6	9	6	968	108.1	6.23	15.64	6	0	1.62932e+06	165571	9.84062
P12273	Prolactin-inducible protein OS=Homo sapiens OX=9606 GN=PIP PE=1 SV=1	0	7.536	14	2	5	2	146	16.6	8.05	9.5	2	0	2.02927e+06	207576	9.77604
Q13642	Four and a half LIM domains protein 1 OS=Homo sapiens OX=9606 GN=FHL1 PE=1 SV=4	0	7.327	7	2	2	2	323	36.2	8.97	5.38	2	0	2.49512e+06	255890	9.75073
P51659	Peroxisomal multifunctional enzyme type 2 OS=Homo sapiens OX=9606 GN=HSD17B4 PE=1 SV=3	0	52.597	18	11	16	11	736	79.6	8.84	39.59	11	0	4.7922e+06	493769	9.70534
Q9UMS4	Pre-mRNA-processing factor 19 OS=Homo sapiens OX=9606 GN=PRPF19 PE=1 SV=1	0	42.083	19	9	14	9	504	55.1	6.61	25.6	9	0	4.14724e+06	427321	9.7052
Q9BSD7	Cancer-related nucleoside-triphosphatase OS=Homo sapiens OX=9606 GN=NTPCR PE=1 SV=1	0	28.019	35	5	12	5	190	20.7	9.54	26.33	5	0	6.44381e+06	668935	9.63294
Q01844	RNA-binding protein EWS OS=Homo sapiens OX=9606 GN=EWSR1 PE=1 SV=1	0	11.623	4	2	4	2	656	68.4	9.33	8.91	2	0	2.40998e+06	250190	9.63262
P46782	40S ribosomal protein S5 OS=Homo sapiens OX=9606 GN=RPS5 PE=1 SV=4	0	51.259	31	5	11	5	204	22.9	9.72	35.52	5	0	9.81721e+06	1.02097e+06	9.61552
O15160	DNA-directed RNA polymerases I and III subunit RPAC1 OS=Homo sapiens OX=9606 GN=POLR1C PE=1 SV=1	0	17.41	15	4	5	4	346	39.2	5.5	10.68	4	0	763367	79768.1	9.56983
P27635	60S ribosomal protein L10 OS=Homo sapiens OX=9606 GN=RPL10 PE=1 SV=4	0	16.235	18	3	6	3	214	24.6	10.08	11.22	3	0	2.89445e+06	302467	9.5695
P68371	Tubulin beta-4B chain OS=Homo sapiens OX=9606 GN=TUBB4B PE=1 SV=1	0	162.561	46	18	62	1	445	49.8	4.89	166.55	18	16	322711006	3.40795e+07	9.46937
Q52LJ0	Protein FAM98B OS=Homo sapiens OX=9606 GN=FAM98B PE=1 SV=2	0	16.697	6	2	3	2	433	45.5	8.69	10.51	2	0	1.31639e+06	139047	9.46723
Q9BTE3	Mini-chromosome maintenance complex-binding protein OS=Homo sapiens OX=9606 GN=MCMBP PE=1 SV=2	0	12.747	7	4	6	4	642	72.9	5.87	8.86	4	0	654407	69339.9	9.43767
Q13148	TAR DNA-binding protein 43 OS=Homo sapiens OX=9606 GN=TARDBP PE=1 SV=1	0	14.295	9	3	4	3	414	44.7	6.19	13.09	3	0	5.52957e+06	590464	9.36479
Q7KZF4	Staphylococcal nuclease domain-containing protein 1 OS=Homo sapiens OX=9606 GN=SND1 PE=1 SV=1	0	49.052	13	10	15	10	910	101.9	7.17	37.16	10	0	2091070	223324	9.3634
P68871	Hemoglobin subunit beta OS=Homo sapiens OX=9606 GN=HBB PE=1 SV=2	0	13.484	25	3	6	3	147	16	7.28	16.03	3	0	8.9417e+07	9.59641e+06	9.31775
Q86UK7	E3 ubiquitin-protein ligase ZNF598 OS=Homo sapiens OX=9606 GN=ZNF598 PE=1 SV=1	0	11.24	4	4	4	4	904	98.6	8.4	7.8	4	0	1424901	153242	9.2984
P78406	mRNA export factor OS=Homo sapiens OX=9606 GN=RAE1 PE=1 SV=1	0	32.188	21	6	9	6	368	40.9	7.83	25.26	6	0	5.38989e+06	585255	9.20948
Q9UI30	Multifunctional methyltransferase subunit TRM112-like protein OS=Homo sapiens OX=9606 GN=TRMT112 PE=1 SV=1	0	6.169	11	1	4	1	125	14.2	5.26	13.41	1	0	1.64585e+06	180005	9.14339
P52907	F-actin-capping protein subunit alpha-1 OS=Homo sapiens OX=9606 GN=CAPZA1 PE=1 SV=3	0	40.969	30	5	8	4	286	32.9	5.69	25.87	5	0	5.60014e+06	612560	9.14218
P31943	Heterogeneous nuclear ribonucleoprotein H OS=Homo sapiens OX=9606 GN=HNRNPH1 PE=1 SV=4	0	55.764	22	8	19	4	449	49.2	6.3	56.56	8	1	2.86563e+07	3.1437e+06	9.11547
P36952	Serpin B5 OS=Homo sapiens OX=9606 GN=SERPINB5 PE=1 SV=2	0.014	1.42	2	1	1	1	375	42.1	6.05	1.72	1	0	556276	61368	9.06458
P12236	ADP/ATP translocase 3 OS=Homo sapiens OX=9606 GN=SLC25A6 PE=1 SV=4	0	43.245	31	8	14	4	298	32.8	9.74	31.9	8	0	1.37125e+07	1.55677e+06	8.80825
P60981	Destrin OS=Homo sapiens OX=9606 GN=DSTN PE=1 SV=3	0	6.214	10	2	3	2	165	18.5	7.85	4.8	2	0	2.73478e+06	312685	8.74609
O95573	Long-chain-fatty-acid--CoA ligase 3 OS=Homo sapiens OX=9606 GN=ACSL3 PE=1 SV=3	0	13.678	5	3	3	2	720	80.4	8.38	7.52	3	1	894778	102688	8.71352
Q9UBB9	Tuftelin-interacting protein 11 OS=Homo sapiens OX=9606 GN=TFIP11 PE=1 SV=1	0	9.623	5	4	4	4	837	96.8	5.67	8.81	4	0	1.15107e+06	133245	8.6387
P43487	Ran-specific GTPase-activating protein OS=Homo sapiens OX=9606 GN=RANBP1 PE=1 SV=1	0	15.705	11	3	5	3	201	23.3	5.29	13.51	3	0	2340115	271410	8.62206
Q9UM54	Unconventional myosin-VI OS=Homo sapiens OX=9606 GN=MYO6 PE=1 SV=4	0	3.887	1	1	1	1	1294	149.6	8.53	1.77	1	0	332320	38688.8	8.58956
Q9Y6A4	Cilia- and flagella-associated protein 20 OS=Homo sapiens OX=9606 GN=CFAP20 PE=1 SV=1	0.004	1.807	4	1	2	1	193	22.8	9.76	2.06	1	0	617173	71868.3	8.58755
P61978	Heterogeneous nuclear ribonucleoprotein K OS=Homo sapiens OX=9606 GN=HNRNPK PE=1 SV=1	0	86.534	32	13	43	13	463	50.9	5.54	71.64	13	0	4.83755e+07	5.65111e+06	8.56036
Q9NZN3	EH domain-containing protein 3 OS=Homo sapiens OX=9606 GN=EHD3 PE=1 SV=2	0	28.733	12	6	12	2	535	60.8	6.57	16.73	6	3	6.29345e+06	736007	8.55079
P08237	ATP-dependent 6-phosphofructokinase, muscle type OS=Homo sapiens OX=9606 GN=PFKM PE=1 SV=2	0	10.723	6	5	7	4	780	85.1	7.99	8.57	5	1	1.77625e+06	207832	8.54657
Q15813	Tubulin-specific chaperone E OS=Homo sapiens OX=9606 GN=TBCE PE=1 SV=1	0	6.956	10	3	3	3	527	59.3	6.76	4.74	3	0	472585	55621.3	8.49648
Q9ULA0	Aspartyl aminopeptidase OS=Homo sapiens OX=9606 GN=DNPEP PE=1 SV=2	0	13.057	8	3	5	3	485	53.4	7.58	9.3	3	0	635690	75707.7	8.39663
O43813	Glutathione S-transferase LANCL1 OS=Homo sapiens OX=9606 GN=LANCL1 PE=1 SV=1	0	12.824	10	4	11	4	399	45.3	7.75	17.95	4	0	1.3987e+07	1.66712e+06	8.38996
Q5H9R7	Serine/threonine-protein phosphatase 6 regulatory subunit 3 OS=Homo sapiens OX=9606 GN=PPP6R3 PE=1 SV=2	0	17.868	4	3	4	3	873	97.6	4.6	11.01	3	0	1.62301e+06	194836	8.33014
O15067	Phosphoribosylformylglycinamidine synthase OS=Homo sapiens OX=9606 GN=PFAS PE=1 SV=4	0	22.306	7	8	13	8	1338	144.6	5.76	16.25	8	0	4.15973e+06	501289	8.29807
P04080	Cystatin-B OS=Homo sapiens OX=9606 GN=CSTB PE=1 SV=2	0	14.547	46	3	4	3	98	11.1	7.56	12.09	3	0	1.37077e+06	165755	8.26986
Q96F86	Enhancer of mRNA-decapping protein 3 OS=Homo sapiens OX=9606 GN=EDC3 PE=1 SV=1	0	5.231	2	1	2	1	508	56	7.11	3.22	1	0	636668	77080.7	8.25976
P30876	DNA-directed RNA polymerase II subunit RPB2 OS=Homo sapiens OX=9606 GN=POLR2B PE=1 SV=1	0	31.499	9	7	9	7	1174	133.8	6.87	14.32	7	0	1.44543e+06	175062	8.25669
P52597	Heterogeneous nuclear ribonucleoprotein F OS=Homo sapiens OX=9606 GN=HNRNPF PE=1 SV=3	0	43.903	20	8	13	7	415	45.6	5.58	29.88	8	0	1.33023e+07	1.62458e+06	8.18815
Q16555	Dihydropyrimidinase-related protein 2 OS=Homo sapiens OX=9606 GN=DPYSL2 PE=1 SV=1	0	17.154	8	4	7	4	572	62.3	6.38	13.08	4	0	1.57224e+06	193763	8.11423
P52789	Hexokinase-2 OS=Homo sapiens OX=9606 GN=HK2 PE=1 SV=2	0	6.044	3	2	2	2	917	102.3	6.05	2.29	2	0	536462	66322.6	8.08867
Q8TDX7	Serine/threonine-protein kinase Nek7 OS=Homo sapiens OX=9606 GN=NEK7 PE=1 SV=1	0	20.563	14	4	6	4	302	34.5	8.25	12.09	4	0	696924	86463	8.06037
P10599	Thioredoxin OS=Homo sapiens OX=9606 GN=TXN PE=1 SV=3	0	16.229	31	3	8	3	105	11.7	4.92	16.39	3	0	9.08656e+06	1.14033e+06	7.96838
O00165	HCLS1-associated protein X-1 OS=Homo sapiens OX=9606 GN=HAX1 PE=1 SV=2	0	4.42	4	1	1	1	279	31.6	4.92	2.99	1	0	436434	54969.8	7.93953
Q9NS86	LanC-like protein 2 OS=Homo sapiens OX=9606 GN=LANCL2 PE=1 SV=1	0	9.866	8	4	6	4	450	50.8	7.43	5.87	4	0	3.57516e+06	454992	7.85763
P52294	Importin subunit alpha-5 OS=Homo sapiens OX=9606 GN=KPNA1 PE=1 SV=3	0	6.577	4	2	3	2	538	60.2	5.01	3.17	2	0	785172	100329	7.826
P06493	Cyclin-dependent kinase 1 OS=Homo sapiens OX=9606 GN=CDK1 PE=1 SV=3	0	20.534	19	5	12	4	297	34.1	8.4	10	5	1	4.57385e+06	584779	7.82151
Q13425	Beta-2-syntrophin OS=Homo sapiens OX=9606 GN=SNTB2 PE=1 SV=1	0.001	2.446	2	1	1	1	540	57.9	8.82	1.61	1	0	498625	64108.2	7.77787
O75419	Cell division control protein 45 homolog OS=Homo sapiens OX=9606 GN=CDC45 PE=1 SV=1	0	8.168	5	3	3	3	566	65.5	5.53	6.71	3	0	1.11374e+06	145242	7.66817
O60610	Protein diaphanous homolog 1 OS=Homo sapiens OX=9606 GN=DIAPH1 PE=1 SV=2	0	15.348	4	5	7	5	1272	141.3	5.41	11.02	5	0	5.93821e+06	775542	7.65685
Q9UFW8	CGG triplet repeat-binding protein 1 OS=Homo sapiens OX=9606 GN=CGGBP1 PE=1 SV=2	0.003	2.343	6	1	2	1	167	18.8	8.95	2.18	1	0	576402	75887.1	7.59551
P04350	Tubulin beta-4A chain OS=Homo sapiens OX=9606 GN=TUBB4A PE=1 SV=2	0	125.185	43	15	50	1	444	49.6	4.88	126.6	15	1	888256	117359	7.56871
P06280	Alpha-galactosidase A OS=Homo sapiens OX=9606 GN=GLA PE=1 SV=1	0	8.124	7	3	5	3	429	48.7	5.6	6.42	3	0	205084	27182.4	7.54475
P68104	Elongation factor 1-alpha 1 OS=Homo sapiens OX=9606 GN=EEF1A1 PE=1 SV=1	0	187.092	46	20	50	20	462	50.1	9.01	153.43	20	0	2.01582e+08	2.68808e+07	7.49908
Q9NQP4	Prefoldin subunit 4 OS=Homo sapiens OX=9606 GN=PFDN4 PE=1 SV=1	0	3.595	9	1	1	1	134	15.3	4.53	0	1	0	351260	46860.7	7.49582
P35237	Serpin B6 OS=Homo sapiens OX=9606 GN=SERPINB6 PE=1 SV=3	0	17.703	14	4	6	4	376	42.6	5.27	10.46	4	0	529262	70807.4	7.47467
Q96J01	THO complex subunit 3 OS=Homo sapiens OX=9606 GN=THOC3 PE=1 SV=1	0	19.633	13	5	11	5	351	38.7	6.09	21.82	5	0	1.27624e+07	1.71215e+06	7.45398
P51153	Ras-related protein Rab-13 OS=Homo sapiens OX=9606 GN=RAB13 PE=1 SV=1	0	10.447	12	2	5	1	203	22.8	9.19	7.35	2	0	466183	63081.9	7.39012
P62829	60S ribosomal protein L23 OS=Homo sapiens OX=9606 GN=RPL23 PE=1 SV=1	0	8.656	21	3	6	3	140	14.9	10.51	12.57	3	0	5530204	752113	7.35289
Q13867	Bleomycin hydrolase OS=Homo sapiens OX=9606 GN=BLMH PE=1 SV=1	0	37.669	20	7	16	7	455	52.5	6.27	28.49	7	0	7.27559e+06	1.00416e+06	7.24545
Q9HCC0	Methylcrotonoyl-CoA carboxylase beta chain, mitochondrial OS=Homo sapiens OX=9606 GN=MCCC2 PE=1 SV=1	0	26.058	17	8	9	8	563	61.3	7.68	11.47	8	0	545163	75335.8	7.23644
Q7Z2W4	Zinc finger CCCH-type antiviral protein 1 OS=Homo sapiens OX=9606 GN=ZC3HAV1 PE=1 SV=3	0	22.61	11	6	7	6	902	101.4	8.4	17.47	6	0	1.00696e+06	140017	7.19174
P11142	Heat shock cognate 71 kDa protein OS=Homo sapiens OX=9606 GN=HSPA8 PE=1 SV=1	0	395.17	59	34	144	23	646	70.9	5.52	395.92	34	7	6.51466e+08	9.06059e+07	7.1901
Q15185	Prostaglandin E synthase 3 OS=Homo sapiens OX=9606 GN=PTGES3 PE=1 SV=1	0	7.418	6	2	4	2	160	18.7	4.54	7.79	2	0	2.16198e+06	302459	7.14801
Q9Y5S9	RNA-binding protein 8A OS=Homo sapiens OX=9606 GN=RBM8A PE=1 SV=1	0	5.987	22	2	4	2	174	19.9	5.72	5.29	2	0	978010	137410	7.11747
P14618	Pyruvate kinase PKM OS=Homo sapiens OX=9606 GN=PKM PE=1 SV=4	0	168.453	41	20	49	20	531	57.9	7.84	124.46	20	0	7.50134e+07	1.05555e+07	7.10656
O14654	Insulin receptor substrate 4 OS=Homo sapiens OX=9606 GN=IRS4 PE=1 SV=1	0	54.133	9	10	19	10	1257	133.7	8.44	41.42	10	0	5.93667e+06	835711	7.10374
P27694	Replication protein A 70 kDa DNA-binding subunit OS=Homo sapiens OX=9606 GN=RPA1 PE=1 SV=2	0	13.005	6	3	4	3	616	68.1	7.21	10.21	3	0	1.69825e+06	243732	6.96773
P30520	Adenylosuccinate synthetase isozyme 2 OS=Homo sapiens OX=9606 GN=ADSS2 PE=1 SV=3	0.004	2.04	2	1	1	1	456	50.1	6.55	0	1	0	392963	56654.2	6.93617
P27348	14-3-3 protein theta OS=Homo sapiens OX=9606 GN=YWHAQ PE=1 SV=1	0	60.377	36	9	17	5	245	27.7	4.78	50.2	9	0	1.03035e+07	1.48736e+06	6.9274
Q12824	SWI/SNF-related matrix-associated actin-dependent regulator of chromatin subfamily B member 1 OS=Homo sapiens OX=9606 GN=SMARCB1 PE=1 SV=2	0	4.63	5	2	6	2	385	44.1	6.23	4.61	2	0	721059	104092	6.92716
Q8N163	Cell cycle and apoptosis regulator protein 2 OS=Homo sapiens OX=9606 GN=CCAR2 PE=1 SV=2	0	20.464	8	3	7	3	923	102.8	5.22	8.44	3	0	1.14519e+06	165588	6.91588
Q9BUF5	Tubulin beta-6 chain OS=Homo sapiens OX=9606 GN=TUBB6 PE=1 SV=1	0	65.679	28	11	36	3	446	49.8	4.88	77.67	11	0	1.97573e+06	285703	6.91531
P09543	2',3'-cyclic-nucleotide 3'-phosphodiesterase OS=Homo sapiens OX=9606 GN=CNP PE=1 SV=2	0	30.339	15	6	9	6	421	47.5	9.07	13.87	6	0	2.81646e+06	415924	6.77156
P53611	Geranylgeranyl transferase type-2 subunit beta OS=Homo sapiens OX=9606 GN=RABGGTB PE=1 SV=2	0	7.225	7	2	3	2	331	36.9	5.03	7.66	2	0	727521	108085	6.73099
P25398	40S ribosomal protein S12 OS=Homo sapiens OX=9606 GN=RPS12 PE=1 SV=3	0	24.113	35	4	6	4	132	14.5	7.21	14.88	4	0	1.15751e+07	1.72167e+06	6.72318
P58546	Myotrophin OS=Homo sapiens OX=9606 GN=MTPN PE=1 SV=2	0	11.394	14	1	2	1	118	12.9	5.52	10.4	1	0	1.79491e+06	268859	6.67605
O00571	ATP-dependent RNA helicase DDX3X OS=Homo sapiens OX=9606 GN=DDX3X PE=1 SV=3	0	109.332	35	22	45	21	662	73.2	7.18	101.21	22	0	1.84101e+07	2.76253e+06	6.6642
Q16629	Serine/arginine-rich splicing factor 7 OS=Homo sapiens OX=9606 GN=SRSF7 PE=1 SV=1	0.003	2.082	4	1	2	1	238	27.4	11.82	4.48	1	0	1.88169e+06	282804	6.65369
P06730	Eukaryotic translation initiation factor 4E OS=Homo sapiens OX=9606 GN=EIF4E PE=1 SV=2	0	9.595	23	2	3	2	217	25.1	6.15	3.76	2	0	768441	115902	6.63011
P51617	Interleukin-1 receptor-associated kinase 1 OS=Homo sapiens OX=9606 GN=IRAK1 PE=1 SV=2	0	15.506	7	4	6	3	712	76.5	6.62	8.93	4	0	305654	46119.6	6.62742
Q96A72	Protein mago nashi homolog 2 OS=Homo sapiens OX=9606 GN=MAGOHB PE=1 SV=1	0	8.333	13	2	6	2	148	17.3	6.39	12.27	2	0	2.59395e+06	391415	6.62712
P06748	Nucleophosmin OS=Homo sapiens OX=9606 GN=NPM1 PE=1 SV=2	0	51.967	33	9	19	9	294	32.6	4.78	51.8	9	0	11463134	1.74831e+06	6.55668
Q6ZN08	Putative zinc finger protein 66 OS=Homo sapiens OX=9606 GN=ZNF66 PE=5 SV=3	0.001	2.884	2	1	1	1	573	65.8	9.33	0	1	0	449606	68845.3	6.53067
P23528	Cofilin-1 OS=Homo sapiens OX=9606 GN=CFL1 PE=1 SV=3	0	17.501	23	3	7	3	166	18.5	8.09	19.84	3	0	1.76815e+07	2.74259e+06	6.44701
O95757	Heat shock 70 kDa protein 4L OS=Homo sapiens OX=9606 GN=HSPA4L PE=1 SV=3	0	18.306	8	6	8	6	839	94.5	5.88	17.87	6	0	2.60595e+06	405557	6.4256
P07437	Tubulin beta chain OS=Homo sapiens OX=9606 GN=TUBB PE=1 SV=2	0	141.6	46	18	63	2	444	49.6	4.89	160.24	18	1	116526056	1.84862e+07	6.30339
P55265	Double-stranded RNA-specific adenosine deaminase OS=Homo sapiens OX=9606 GN=ADAR PE=1 SV=4	0	11.375	3	3	4	3	1226	136	8.65	6.37	3	0	1.4831e+06	236149	6.28034
P84103	Serine/arginine-rich splicing factor 3 OS=Homo sapiens OX=9606 GN=SRSF3 PE=1 SV=1	0	5.054	13	2	3	2	164	19.3	11.65	6.24	2	0	5726517	917211	6.2434
P62937	Peptidyl-prolyl cis-trans isomerase A OS=Homo sapiens OX=9606 GN=PPIA PE=1 SV=2	0	46.749	21	4	27	4	165	18	7.81	50.16	4	0	1.7382e+07	2.78862e+06	6.23317
Q9H7D7	WD repeat-containing protein 26 OS=Homo sapiens OX=9606 GN=WDR26 PE=1 SV=3	0	6.546	5	3	3	3	661	72.1	6.16	2.6	3	0	435091	70399.8	6.18028
Q04837	Single-stranded DNA-binding protein, mitochondrial OS=Homo sapiens OX=9606 GN=SSBP1 PE=1 SV=1	0	11.262	21	3	5	3	148	17.2	9.6	12.21	3	0	1769602	286517	6.17625
Q9BW92	Threonine--tRNA ligase, mitochondrial OS=Homo sapiens OX=9606 GN=TARS2 PE=1 SV=1	0	38.791	17	12	13	12	718	81	7.3	29.04	12	0	4.97402e+06	814777	6.10476
Q16762	Thiosulfate sulfurtransferase OS=Homo sapiens OX=9606 GN=TST PE=1 SV=4	0	5.438	6	1	2	1	297	33.4	7.25	2.43	1	0	411088	67705.8	6.07168
P29372	DNA-3-methyladenine glycosylase OS=Homo sapiens OX=9606 GN=MPG PE=1 SV=3	0	11.161	9	2	2	2	298	32.8	9.57	5.09	2	0	432058	72252	5.97988
P41240	Tyrosine-protein kinase CSK OS=Homo sapiens OX=9606 GN=CSK PE=1 SV=1	0	35.134	18	9	13	9	450	50.7	7.06	26.41	9	0	6.46773e+06	1.08413e+06	5.96581
Q99961	Endophilin-A2 OS=Homo sapiens OX=9606 GN=SH3GL1 PE=1 SV=1	0	14.726	14	4	7	4	368	41.5	5.43	13.08	4	0	1.28343e+06	215868	5.94547
Q8WUA2	Peptidyl-prolyl cis-trans isomerase-like 4 OS=Homo sapiens OX=9606 GN=PPIL4 PE=1 SV=1	0	4.77	3	1	2	1	492	57.2	5.92	4.35	1	0	642566	108534	5.92041
P13010	X-ray repair cross-complementing protein 5 OS=Homo sapiens OX=9606 GN=XRCC5 PE=1 SV=3	0	8.979	4	3	5	3	732	82.7	5.81	5.29	3	0	577229	97519.8	5.9191
Q9NR56	Muscleblind-like protein 1 OS=Homo sapiens OX=9606 GN=MBNL1 PE=1 SV=2	0.001	2.884	5	2	3	2	388	41.8	8.9	6.16	2	0	867579	147048	5.89997
Q13363	C-terminal-binding protein 1 OS=Homo sapiens OX=9606 GN=CTBP1 PE=1 SV=2	0	11.104	7	3	5	2	440	47.5	6.77	8.83	3	0	1.1137e+06	189251	5.88476
P00492	Hypoxanthine-guanine phosphoribosyltransferase OS=Homo sapiens OX=9606 GN=HPRT1 PE=1 SV=2	0	13.068	19	4	8	4	218	24.6	6.68	10.99	4	0	3.15318e+06	537305	5.8685
P10155	60 kDa SS-A/Ro ribonucleoprotein OS=Homo sapiens OX=9606 GN=RO60 PE=1 SV=2	0	8.626	8	4	4	4	538	60.6	8.03	1.93	4	0	308701	53256	5.79655
P52272	Heterogeneous nuclear ribonucleoprotein M OS=Homo sapiens OX=9606 GN=HNRNPM PE=1 SV=3	0	74.404	19	11	36	11	730	77.5	8.7	84.98	11	0	1.83712e+07	3.19615e+06	5.74793
Q96FW1	Ubiquitin thioesterase OTUB1 OS=Homo sapiens OX=9606 GN=OTUB1 PE=1 SV=2	0	13.013	11	2	4	2	271	31.3	4.94	8.01	2	0	654627	114296	5.72745
P22102	Trifunctional purine biosynthetic protein adenosine-3 OS=Homo sapiens OX=9606 GN=GART PE=1 SV=1	0	85.601	19	16	40	16	1010	107.7	6.7	76.85	16	0	1.76408e+07	3.08511e+06	5.71802
Q92973	Transportin-1 OS=Homo sapiens OX=9606 GN=TNPO1 PE=1 SV=2	0	9.735	4	3	6	3	898	102.3	4.98	11.3	3	0	555838	97705	5.68894
P09874	Poly [ADP-ribose] polymerase 1 OS=Homo sapiens OX=9606 GN=PARP1 PE=1 SV=4	0	57.357	15	13	22	13	1014	113	8.88	34.41	13	0	5.23354e+06	930311	5.62558
P51649	Succinate-semialdehyde dehydrogenase, mitochondrial OS=Homo sapiens OX=9606 GN=ALDH5A1 PE=1 SV=2	0	8.711	6	3	3	3	535	57.2	8.28	4.22	3	0	494304	87907.1	5.62303
Q9NRN7	L-aminoadipate-semialdehyde dehydrogenase-phosphopantetheinyl transferase OS=Homo sapiens OX=9606 GN=AASDHPPT PE=1 SV=2	0	22.995	16	5	9	5	309	35.8	6.8	17.81	5	0	1.86348e+07	3.32951e+06	5.59686
Q9Y2L1	Exosome complex exonuclease RRP44 OS=Homo sapiens OX=9606 GN=DIS3 PE=1 SV=2	0	47.283	12	8	10	8	958	108.9	7.14	20.73	8	0	1.70065e+06	305098	5.57409
A0A1B0GUS4	Ubiquitin-conjugating enzyme E2 L5 OS=Homo sapiens OX=9606 GN=UBE2L5 PE=2 SV=1	0	21.296	25	3	4	3	154	17.9	7.84	9.32	3	0	645847	117077	5.51643
Q9UHD1	Cysteine and histidine-rich domain-containing protein 1 OS=Homo sapiens OX=9606 GN=CHORDC1 PE=1 SV=2	0	19.593	9	2	3	2	332	37.5	7.87	12.04	2	0	1.49282e+06	272093	5.48643
O75694	Nuclear pore complex protein Nup155 OS=Homo sapiens OX=9606 GN=NUP155 PE=1 SV=1	0	29.777	7	8	10	8	1391	155.1	6.16	18.31	8	0	1.96083e+06	358845	5.46426
O00154	Cytosolic acyl coenzyme A thioester hydrolase OS=Homo sapiens OX=9606 GN=ACOT7 PE=1 SV=3	0	6.958	8	3	4	3	380	41.8	8.54	8.04	3	0	503030	92138.6	5.45949
O75746	Calcium-binding mitochondrial carrier protein Aralar1 OS=Homo sapiens OX=9606 GN=SLC25A12 PE=1 SV=2	0	23.286	9	6	10	3	678	74.7	8.38	21.5	6	0	463479	88987.2	5.20838
Q9H269	Vacuolar protein sorting-associated protein 16 homolog OS=Homo sapiens OX=9606 GN=VPS16 PE=1 SV=2	0	7.992	3	2	3	2	839	94.6	6.77	6.16	2	0	331758	64066.8	5.17831
P11413	Glucose-6-phosphate 1-dehydrogenase OS=Homo sapiens OX=9606 GN=G6PD PE=1 SV=4	0	21.386	15	8	9	8	515	59.2	6.84	15.22	8	0	755743	146144	5.17121
P62280	40S ribosomal protein S11 OS=Homo sapiens OX=9606 GN=RPS11 PE=1 SV=3	0	18.113	21	6	10	6	158	18.4	10.3	18.14	6	0	4.18489e+06	811716	5.15561
P22314	Ubiquitin-like modifier-activating enzyme 1 OS=Homo sapiens OX=9606 GN=UBA1 PE=1 SV=3	0	103.919	18	14	24	14	1058	117.8	5.76	77.94	14	0	6.01133e+06	1.1832e+06	5.08055
P68363	Tubulin alpha-1B chain OS=Homo sapiens OX=9606 GN=TUBA1B PE=1 SV=1	0	102.112	32	13	32	5	451	50.1	5.06	88.5	13	9	1.47393e+08	2.90703e+07	5.07024
Q8NC51	Plasminogen activator inhibitor 1 RNA-binding protein OS=Homo sapiens OX=9606 GN=SERBP1 PE=1 SV=2	0	32.133	26	9	14	9	408	44.9	8.65	28.81	9	0	2.832e+07	5.60173e+06	5.05558
Q2TAY7	WD40 repeat-containing protein SMU1 OS=Homo sapiens OX=9606 GN=SMU1 PE=1 SV=2	0	18.97	10	4	5	4	513	57.5	7.18	11.99	4	0	516994	104024	4.96997
P08243	Asparagine synthetase [glutamine-hydrolyzing] OS=Homo sapiens OX=9606 GN=ASNS PE=1 SV=4	0	13.609	7	4	7	4	561	64.3	6.86	7.49	4	0	2.4365e+06	490851	4.96384
P63104	14-3-3 protein zeta/delta OS=Homo sapiens OX=9606 GN=YWHAZ PE=1 SV=1	0	72.498	44	11	26	8	245	27.7	4.79	67.42	11	4	1.90283e+07	3.83919e+06	4.95633
Q9Y6C9	Mitochondrial carrier homolog 2 OS=Homo sapiens OX=9606 GN=MTCH2 PE=1 SV=1	0	8.49	8	2	3	2	303	33.3	7.97	5.31	2	0	339974	68950.5	4.9307
Q13162	Peroxiredoxin-4 OS=Homo sapiens OX=9606 GN=PRDX4 PE=1 SV=1	0	29.95	18	6	12	4	271	30.5	6.29	25.56	6	0	2373966	484534	4.89949
Q9Y5X3	Sorting nexin-5 OS=Homo sapiens OX=9606 GN=SNX5 PE=1 SV=1	0	10.424	10	3	4	3	404	46.8	6.76	7.51	3	0	1.24877e+06	255852	4.88084
Q96A33	PAT complex subunit CCDC47 OS=Homo sapiens OX=9606 GN=CCDC47 PE=1 SV=1	0	3.855	2	1	2	1	483	55.8	4.87	2.53	1	0	275370	56560.7	4.86858
O00483	Cytochrome c oxidase subunit NDUFA4 OS=Homo sapiens OX=9606 GN=NDUFA4 PE=1 SV=1	0.004	1.816	10	1	1	1	81	9.4	9.38	1.99	1	0	1.03779e+06	216610	4.79106
O95163	Elongator complex protein 1 OS=Homo sapiens OX=9606 GN=ELP1 PE=1 SV=3	0	9.681	2	3	5	3	1332	150.2	5.94	7.77	3	0	334415	69890.8	4.78482
Q96IX5	ATP synthase membrane subunit K, mitochondrial OS=Homo sapiens OX=9606 GN=ATP5MK PE=1 SV=1	0	3.941	17	1	2	1	58	6.5	9.76	2.51	1	0	454422	95388.6	4.7639
P30740	Leukocyte elastase inhibitor OS=Homo sapiens OX=9606 GN=SERPINB1 PE=1 SV=1	0	6.151	3	1	3	1	379	42.7	6.28	6.95	1	0	1.3581e+06	285395	4.75868
Q96PU8	Protein quaking OS=Homo sapiens OX=9606 GN=QKI PE=1 SV=1	0	8.124	4	1	2	1	341	37.6	8.56	2.91	1	0	710103	151048	4.70118
P42025	Beta-centractin OS=Homo sapiens OX=9606 GN=ACTR1B PE=1 SV=1	0.004	1.852	4	1	1	1	376	42.3	6.4	0	1	0	863011	184809	4.66976
P62258	14-3-3 protein epsilon OS=Homo sapiens OX=9606 GN=YWHAE PE=1 SV=1	0	52.156	42	8	16	7	255	29.2	4.74	45.92	8	0	6.93567e+06	1.48589e+06	4.6677
Q8N1F7	Nuclear pore complex protein Nup93 OS=Homo sapiens OX=9606 GN=NUP93 PE=1 SV=2	0	17.5	6	5	9	5	819	93.4	5.72	19.41	5	0	4.39292e+06	943334	4.6568
Q9BY32	Inosine triphosphate pyrophosphatase OS=Homo sapiens OX=9606 GN=ITPA PE=1 SV=2	0.01	1.507	5	1	2	1	194	21.4	5.66	2.36	1	0	609774	131035	4.65353
Q06124	Tyrosine-protein phosphatase non-receptor type 11 OS=Homo sapiens OX=9606 GN=PTPN11 PE=1 SV=3	0	38.619	18	10	15	10	593	68	7.3	28.61	10	0	2.44833e+06	527374	4.6425
Q53EL6	Programmed cell death protein 4 OS=Homo sapiens OX=9606 GN=PDCD4 PE=1 SV=2	0	21.181	14	6	12	6	469	51.7	5.21	16.38	6	0	2.84616e+06	619184	4.59663
P46940	Ras GTPase-activating-like protein IQGAP1 OS=Homo sapiens OX=9606 GN=IQGAP1 PE=1 SV=1	0	35.925	6	8	13	8	1657	189.1	6.48	27.86	8	0	1.75984e+06	384233	4.58014
Q96TA2	ATP-dependent zinc metalloprotease YME1L1 OS=Homo sapiens OX=9606 GN=YME1L1 PE=1 SV=2	0	5.868	5	2	4	2	773	86.4	8.76	4.07	2	0	270410	59642.2	4.53388
Q99567	Nuclear pore complex protein Nup88 OS=Homo sapiens OX=9606 GN=NUP88 PE=1 SV=2	0.004	1.903	1	1	2	1	741	83.5	5.69	4.01	1	0	194907	43322.2	4.499
O75391	Sperm-associated antigen 7 OS=Homo sapiens OX=9606 GN=SPAG7 PE=1 SV=2	0	17.132	22	3	3	3	227	26	7.91	7.18	3	0	336280	76302.1	4.40721
P50402	Emerin OS=Homo sapiens OX=9606 GN=EMD PE=1 SV=1	0	9.688	15	3	6	3	254	29	5.5	8.07	3	0	1319155	299647	4.40236
Q5JWF2	Guanine nucleotide-binding protein G(s) subunit alpha isoforms XLas OS=Homo sapiens OX=9606 GN=GNAS PE=1 SV=2	0	10.832	4	3	5	3	1037	111	5.03	9.19	3	0	3.52713e+06	808962	4.36007
Q13404	Ubiquitin-conjugating enzyme E2 variant 1 OS=Homo sapiens OX=9606 GN=UBE2V1 PE=1 SV=2	0	6.791	16	2	4	2	147	16.5	7.93	7.91	2	0	533157	123618	4.31293
P13646	Keratin, type I cytoskeletal 13 OS=Homo sapiens OX=9606 GN=KRT13 PE=1 SV=4	0	77.206	35	18	63	9	458	49.6	4.96	132.82	18	2	2.76327e+07	6.45808e+06	4.27878
Q9H9B4	Sideroflexin-1 OS=Homo sapiens OX=9606 GN=SFXN1 PE=1 SV=4	0	14.176	14	4	11	4	322	35.6	9.07	17.86	4	0	3.84427e+06	900823	4.26751
Q9Y265	RuvB-like 1 OS=Homo sapiens OX=9606 GN=RUVBL1 PE=1 SV=1	0	47.224	24	10	21	10	456	50.2	6.42	37.51	10	0	1.38168e+07	3.24761e+06	4.25445
Q68CQ4	U3 small nucleolar RNA-associated protein 25 homolog OS=Homo sapiens OX=9606 GN=UTP25 PE=1 SV=2	0	37.402	14	10	12	10	756	87	5.88	24.91	10	0	2.24562e+06	534921	4.19804
O95400	CD2 antigen cytoplasmic tail-binding protein 2 OS=Homo sapiens OX=9606 GN=CD2BP2 PE=1 SV=1	0	3.702	3	1	1	1	341	37.6	4.61	1.77	1	0	529249	127094	4.16422
P49419	Alpha-aminoadipic semialdehyde dehydrogenase OS=Homo sapiens OX=9606 GN=ALDH7A1 PE=1 SV=5	0	23.493	12	5	8	5	539	58.5	7.99	12.67	5	0	807945	195037	4.14252
Q9NR12	PDZ and LIM domain protein 7 OS=Homo sapiens OX=9606 GN=PDLIM7 PE=1 SV=1	0	5.532	7	2	2	2	457	49.8	8.41	2.81	2	0	1.11079e+06	269583	4.1204
Q9Y337	Kallikrein-5 OS=Homo sapiens OX=9606 GN=KLK5 PE=1 SV=3	0.001	2.772	3	1	2	1	293	32	8.27	3.65	1	0	432145	105451	4.09807
P00390	Glutathione reductase, mitochondrial OS=Homo sapiens OX=9606 GN=GSR PE=1 SV=2	0	9.754	6	3	5	3	522	56.2	8.5	8.62	3	0	887177	216853	4.09114
Q92945	Far upstream element-binding protein 2 OS=Homo sapiens OX=9606 GN=KHSRP PE=1 SV=4	0	82.234	28	12	23	11	711	73.1	7.3	58.07	12	1	6.73618e+06	1.64723e+06	4.0894
P62979	Ubiquitin-40S ribosomal protein S27a OS=Homo sapiens OX=9606 GN=RPS27A PE=1 SV=2	0	41.067	37	6	22	6	156	18	9.64	49.99	6	0	1.79527e+07	4.3903e+06	4.08918
Q13257	Mitotic spindle assembly checkpoint protein MAD2A OS=Homo sapiens OX=9606 GN=MAD2L1 PE=1 SV=1	0	3.985	11	2	4	2	205	23.5	5.08	0	2	0	1.11866e+06	274491	4.07539
P62910	60S ribosomal protein L32 OS=Homo sapiens OX=9606 GN=RPL32 PE=1 SV=2	0.004	1.814	10	1	1	1	135	15.9	11.33	0	1	0	450236	112299	4.00926
P54819	Adenylate kinase 2, mitochondrial OS=Homo sapiens OX=9606 GN=AK2 PE=1 SV=2	0	11.82	25	4	9	4	239	26.5	7.81	7.21	4	0	1.49839e+06	373765	4.0089
O43402	ER membrane protein complex subunit 8 OS=Homo sapiens OX=9606 GN=EMC8 PE=1 SV=1	0	3.28	4	1	1	1	210	23.8	6.4	2.2	1	0	293553	74562.2	3.93702
Q00325	Phosphate carrier protein, mitochondrial OS=Homo sapiens OX=9606 GN=SLC25A3 PE=1 SV=2	0	27.754	14	5	18	5	362	40.1	9.38	30.21	5	0	1.68907e+07	4.29394e+06	3.93361
P63244	Receptor of activated protein C kinase 1 OS=Homo sapiens OX=9606 GN=RACK1 PE=1 SV=3	0	34.897	30	9	16	9	317	35.1	7.69	29.99	9	0	3.89243e+06	992968	3.91999
P12035	Keratin, type II cytoskeletal 3 OS=Homo sapiens OX=9606 GN=KRT3 PE=1 SV=3	0	108.187	17	18	68	1	628	64.4	6.48	132.6	18	0	432592	110359	3.91985
P56192	Methionine--tRNA ligase, cytoplasmic OS=Homo sapiens OX=9606 GN=MARS1 PE=1 SV=2	0	31.305	14	8	13	8	900	101.1	6.16	21.13	8	0	2.7777e+06	708862	3.91854
P49588	Alanine--tRNA ligase, cytoplasmic OS=Homo sapiens OX=9606 GN=AARS1 PE=1 SV=2	0	22.808	6	5	12	5	968	106.7	5.53	21.14	5	0	1.71205e+06	439220	3.89792
P26599	Polypyrimidine tract-binding protein 1 OS=Homo sapiens OX=9606 GN=PTBP1 PE=1 SV=1	0	33.104	17	5	7	5	531	57.2	9.17	21.09	5	0	2.44132e+06	626410	3.89732
Q96S19	Methyltransferase-like 26 OS=Homo sapiens OX=9606 GN=METTL26 PE=1 SV=2	0.003	2.257	4	1	1	1	204	22.6	7.83	2.22	1	0	393385	101244	3.8855
Q8IZ83	Aldehyde dehydrogenase family 16 member A1 OS=Homo sapiens OX=9606 GN=ALDH16A1 PE=1 SV=2	0.003	2.214	1	1	2	1	802	85.1	6.79	0	1	0	208253	54259.4	3.8381
Q14247	Src substrate cortactin OS=Homo sapiens OX=9606 GN=CTTN PE=1 SV=2	0	30.969	17	7	11	7	550	61.5	5.4	22.86	7	0	3.12664e+06	819635	3.81467
Q9H3U1	Protein unc-45 homolog A OS=Homo sapiens OX=9606 GN=UNC45A PE=1 SV=1	0.006	1.571	1	1	2	1	944	103	6.07	1.83	1	0	481980	126699	3.80413
Q5T5U3	Rho GTPase-activating protein 21 OS=Homo sapiens OX=9606 GN=ARHGAP21 PE=1 SV=2	0	7.942	2	3	4	3	1958	217.3	7.8	4.13	3	0	243968	64167.3	3.80207
Q8WU90	Zinc finger CCCH domain-containing protein 15 OS=Homo sapiens OX=9606 GN=ZC3H15 PE=1 SV=1	0	9.051	5	2	2	2	426	48.6	5.31	5.86	2	0	1.15463e+06	304056	3.79741
Q86VP6	Cullin-associated NEDD8-dissociated protein 1 OS=Homo sapiens OX=9606 GN=CAND1 PE=1 SV=2	0	27.981	6	6	10	6	1230	136.3	5.78	19.33	6	0	7.15417e+06	1.88666e+06	3.79197
P33993	DNA replication licensing factor MCM7 OS=Homo sapiens OX=9606 GN=MCM7 PE=1 SV=4	0	56.906	18	11	23	11	719	81.3	6.46	52	11	0	6.96723e+06	1.85149e+06	3.76304
P05023	Sodium/potassium-transporting ATPase subunit alpha-1 OS=Homo sapiens OX=9606 GN=ATP1A1 PE=1 SV=1	0	79.898	19	16	35	16	1023	112.8	5.49	86.36	16	0	1.10177e+07	2.94686e+06	3.73882
Q7Z3G6	Prickle-like protein 2 OS=Homo sapiens OX=9606 GN=PRICKLE2 PE=1 SV=2	0.017	1.307	2	1	3	1	844	95.6	7.36	0	1	0	2.47919e+06	666548	3.71945
P35527	Keratin, type I cytoskeletal 9 OS=Homo sapiens OX=9606 GN=KRT9 PE=1 SV=3	0	686.386	67	45	162	45	623	62	5.24	577.51	45	0	2.87691e+09	7.80191e+08	3.68744
Q13263	Transcription intermediary factor 1-beta OS=Homo sapiens OX=9606 GN=TRIM28 PE=1 SV=5	0	89.452	28	15	30	15	835	88.5	5.77	57.84	15	0	8.43508e+06	2.29212e+06	3.68003
O60701	UDP-glucose 6-dehydrogenase OS=Homo sapiens OX=9606 GN=UGDH PE=1 SV=1	0	18.27	8	3	5	3	494	55	7.12	14.86	3	0	690183	187819	3.67471
Q14C86	GTPase-activating protein and VPS9 domain-containing protein 1 OS=Homo sapiens OX=9606 GN=GAPVD1 PE=1 SV=2	0	17.174	4	4	5	4	1478	164.9	5.22	11.89	4	0	416897	114703	3.63457
P42357	Histidine ammonia-lyase OS=Homo sapiens OX=9606 GN=HAL PE=1 SV=1	0	28.387	14	8	11	8	657	72.7	6.95	19.56	8	0	2.81265e+06	780045	3.60576
P04406	Glyceraldehyde-3-phosphate dehydrogenase OS=Homo sapiens OX=9606 GN=GAPDH PE=1 SV=3	0	155.691	42	13	53	13	335	36	8.46	144.19	13	0	1.01035e+08	2.8058e+07	3.60092
Q9Y230	RuvB-like 2 OS=Homo sapiens OX=9606 GN=RUVBL2 PE=1 SV=3	0	59.906	34	12	31	12	463	51.1	5.64	74.24	12	0	1.42507e+07	3.96528e+06	3.59388
Q8NBS9	Thioredoxin domain-containing protein 5 OS=Homo sapiens OX=9606 GN=TXNDC5 PE=1 SV=2	0	4.472	4	2	3	2	432	47.6	5.97	6.44	2	0	1.90621e+06	537709	3.54506
Q6P4A8	Phospholipase B-like 1 OS=Homo sapiens OX=9606 GN=PLBD1 PE=1 SV=2	0	7.844	3	2	3	2	553	63.2	9.06	5.96	2	0	1.1202e+06	316066	3.5442
Q8IXB1	DnaJ homolog subfamily C member 10 OS=Homo sapiens OX=9606 GN=DNAJC10 PE=1 SV=2	0	4.48	4	2	3	2	793	91	7.18	4.86	2	0	497412	141146	3.5241
P46778	60S ribosomal protein L21 OS=Homo sapiens OX=9606 GN=RPL21 PE=1 SV=2	0.023	1.139	5	1	2	1	160	18.6	10.49	0	1	0	550879	157003	3.5087
P81605	Dermcidin OS=Homo sapiens OX=9606 GN=DCD PE=1 SV=2	0	12.99	13	2	4	2	110	11.3	6.54	9.02	2	0	7.78349e+06	2.23613e+06	3.48078
O00629	Importin subunit alpha-3 OS=Homo sapiens OX=9606 GN=KPNA4 PE=1 SV=1	0.001	2.904	4	2	3	2	521	57.9	4.96	5.36	2	0	628960	180912	3.47661
P49189	4-trimethylaminobutyraldehyde dehydrogenase OS=Homo sapiens OX=9606 GN=ALDH9A1 PE=1 SV=3	0	15.829	7	3	15	3	494	53.8	5.87	17.56	3	0	2.2427e+06	650373	3.44833
P46013	Proliferation marker protein Ki-67 OS=Homo sapiens OX=9606 GN=MKI67 PE=1 SV=2	0	8.1	1	4	4	4	3256	358.5	9.45	5.53	4	0	306263	89399.5	3.42578
Q15717	ELAV-like protein 1 OS=Homo sapiens OX=9606 GN=ELAVL1 PE=1 SV=2	0	23.214	22	5	8	5	326	36.1	9.17	21.63	5	0	2.25057e+06	661428	3.4026
P23381	Tryptophan--tRNA ligase, cytoplasmic OS=Homo sapiens OX=9606 GN=WARS1 PE=1 SV=2	0	19.34	12	4	7	4	471	53.1	6.23	11.91	4	0	581942	171766	3.38799
P53597	Succinate--CoA ligase [ADP/GDP-forming] subunit alpha, mitochondrial OS=Homo sapiens OX=9606 GN=SUCLG1 PE=1 SV=4	0.007	1.557	3	1	3	1	346	36.2	8.79	4.55	1	0	745403	220139	3.38606
O95292	Vesicle-associated membrane protein-associated protein B/C OS=Homo sapiens OX=9606 GN=VAPB PE=1 SV=3	0	10.235	11	2	3	2	243	27.2	7.3	10.53	2	0	1.07318e+06	317113	3.38422
Q92947	Glutaryl-CoA dehydrogenase, mitochondrial OS=Homo sapiens OX=9606 GN=GCDH PE=1 SV=1	0	4.995	3	1	4	1	438	48.1	8.06	9.63	1	0	501635	148614	3.37543
Q16563	Synaptophysin-like protein 1 OS=Homo sapiens OX=9606 GN=SYPL1 PE=1 SV=1	0	3.415	4	1	2	1	259	28.5	8.43	5.34	1	0	479290	142337	3.36729
Q13613	Myotubularin-related protein 1 OS=Homo sapiens OX=9606 GN=MTMR1 PE=1 SV=4	0	3.311	1	1	2	1	665	74.6	7.14	4.24	1	0	250283	74359.5	3.36586
P60468	Protein transport protein Sec61 subunit beta OS=Homo sapiens OX=9606 GN=SEC61B PE=1 SV=2	0	11.041	27	2	3	2	96	10	11.56	6.5	2	0	2.68761e+06	799952	3.35972
P35908	Keratin, type II cytoskeletal 2 epidermal OS=Homo sapiens OX=9606 GN=KRT2 PE=1 SV=2	0	519.523	82	53	249	39	639	65.4	8	653.19	53	12	3.42491e+09	1.02344e+09	3.34647
O43175	D-3-phosphoglycerate dehydrogenase OS=Homo sapiens OX=9606 GN=PHGDH PE=1 SV=4	0	33.263	17	9	23	9	533	56.6	6.71	40.94	9	0	2.82123e+07	8.44501e+06	3.34071
Q15417	Calponin-3 OS=Homo sapiens OX=9606 GN=CNN3 PE=1 SV=1	0	9.541	12	3	5	2	329	36.4	6.05	9.68	3	1	549353	165029	3.32882
P22234	Multifunctional protein ADE2 OS=Homo sapiens OX=9606 GN=PAICS PE=1 SV=3	0	40.663	15	7	13	7	425	47	7.23	27.01	7	0	4.17737e+06	1.25624e+06	3.3253
Q15029	116 kDa U5 small nuclear ribonucleoprotein component OS=Homo sapiens OX=9606 GN=EFTUD2 PE=1 SV=1	0	27.304	9	7	14	7	972	109.4	5	22.84	7	0	3.53041e+06	1.07089e+06	3.29669
O00299	Chloride intracellular channel protein 1 OS=Homo sapiens OX=9606 GN=CLIC1 PE=1 SV=4	0	14.242	17	3	3	3	241	26.9	5.17	9.64	3	0	1.39364e+06	424338	3.28426
Q8TDR0	TRAF3-interacting protein 1 OS=Homo sapiens OX=9606 GN=TRAF3IP1 PE=1 SV=1	0	7.488	6	3	4	3	691	78.6	7.93	4.34	3	0	330038	100520	3.2833
Q12931	Heat shock protein 75 kDa, mitochondrial OS=Homo sapiens OX=9606 GN=TRAP1 PE=1 SV=3	0	33.112	11	6	20	5	704	80.1	8.21	56.81	6	0	2.32289e+06	708842	3.27701
O00193	Small acidic protein OS=Homo sapiens OX=9606 GN=SMAP PE=1 SV=1	0	6.514	16	2	5	2	183	20.3	4.72	6.69	2	0	2.02571e+06	620137	3.26655
Q9NX63	MICOS complex subunit MIC19 OS=Homo sapiens OX=9606 GN=CHCHD3 PE=1 SV=1	0	8.634	10	2	3	2	227	26.1	8.28	7.28	2	0	106774	32719.7	3.2633
P08865	40S ribosomal protein SA OS=Homo sapiens OX=9606 GN=RPSA PE=1 SV=4	0	43.888	31	8	15	8	295	32.8	4.87	34.53	8	0	5.12096e+06	1.57107e+06	3.25953
P14678	Small nuclear ribonucleoprotein-associated proteins B and B' OS=Homo sapiens OX=9606 GN=SNRPB PE=1 SV=2	0	3.421	3	1	3	1	240	24.6	11.19	0	1	0	806454	247957	3.2524
P02538	Keratin, type II cytoskeletal 6A OS=Homo sapiens OX=9606 GN=KRT6A PE=1 SV=3	0	255.401	60	43	132	5	564	60	8	286.65	43	15	1.39113e+08	4.2825e+07	3.24839
P18085	ADP-ribosylation factor 4 OS=Homo sapiens OX=9606 GN=ARF4 PE=1 SV=3	0	20.719	21	4	8	1	180	20.5	7.14	21.76	4	0	1.7981e+06	556801	3.22934
Q2TBE0	CWF19-like protein 2 OS=Homo sapiens OX=9606 GN=CWF19L2 PE=1 SV=4	0	9.388	5	4	6	4	894	103.7	8.65	3.88	4	0	264808	83450	3.17326
P30566	Adenylosuccinate lyase OS=Homo sapiens OX=9606 GN=ADSL PE=1 SV=2	0	14.633	7	3	6	3	484	54.9	7.11	17.35	3	0	964266	304204	3.1698
O43809	Cleavage and polyadenylation specificity factor subunit 5 OS=Homo sapiens OX=9606 GN=NUDT21 PE=1 SV=1	0	9.718	16	4	8	4	227	26.2	8.82	15.65	4	0	4.27383e+06	1.36056e+06	3.14123
Q96S55	ATPase WRNIP1 OS=Homo sapiens OX=9606 GN=WRNIP1 PE=1 SV=2	0	4.677	3	2	4	2	665	72.1	6.1	6.04	2	0	692478	222683	3.1097
Q00839	Heterogeneous nuclear ribonucleoprotein U OS=Homo sapiens OX=9606 GN=HNRNPU PE=1 SV=6	0	32.645	14	7	11	7	825	90.5	6	17.2	7	0	1.23031e+06	396743	3.10104
Q15637	Splicing factor 1 OS=Homo sapiens OX=9606 GN=SF1 PE=1 SV=4	0.001	2.997	2	1	1	1	639	68.3	8.98	2.04	1	0	197536	64067.4	3.08325
P61962	DDB1- and CUL4-associated factor 7 OS=Homo sapiens OX=9606 GN=DCAF7 PE=1 SV=1	0	14.395	13	3	5	3	342	38.9	5.52	10.05	3	0	929496	301657	3.0813
P61006	Ras-related protein Rab-8A OS=Homo sapiens OX=9606 GN=RAB8A PE=1 SV=1	0	11.007	23	4	8	2	207	23.7	9.07	12.95	4	2	1.39115e+06	452982	3.0711
Q9UJW0	Dynactin subunit 4 OS=Homo sapiens OX=9606 GN=DCTN4 PE=1 SV=1	0	7.577	4	2	3	2	460	52.3	7.34	5.19	2	0	396882	129288	3.06975
P28331	NADH-ubiquinone oxidoreductase 75 kDa subunit, mitochondrial OS=Homo sapiens OX=9606 GN=NDUFS1 PE=1 SV=3	0	27.017	12	6	10	6	727	79.4	6.23	21.54	6	0	485675	158223	3.06956
Q9UM00	Calcium load-activated calcium channel OS=Homo sapiens OX=9606 GN=TMCO1 PE=1 SV=2	0	5.183	6	1	3	1	239	27.1	10.26	4.32	1	0	491750	161502	3.04486
P28838	Cytosol aminopeptidase OS=Homo sapiens OX=9606 GN=LAP3 PE=1 SV=3	0.001	2.655	3	1	1	1	519	56.1	7.93	0	1	0	178578	58699.7	3.04223
P55769	NHP2-like protein 1 OS=Homo sapiens OX=9606 GN=SNU13 PE=1 SV=3	0	4.806	9	1	2	1	128	14.2	8.46	5.79	1	0	559657	184635	3.03115
P32320	Cytidine deaminase OS=Homo sapiens OX=9606 GN=CDA PE=1 SV=2	0	5.766	7	1	2	1	146	16.2	6.92	5.29	1	0	446893	147901	3.02158
P15531	Nucleoside diphosphate kinase A OS=Homo sapiens OX=9606 GN=NME1 PE=1 SV=1	0	17.073	30	5	7	2	152	17.1	6.19	14.73	5	1	1.7525e+06	585086	2.99529
P61981	14-3-3 protein gamma OS=Homo sapiens OX=9606 GN=YWHAG PE=1 SV=2	0	18.546	17	4	6	2	247	28.3	4.89	16.12	4	0	1.56672e+06	525145	2.9834
P61247	40S ribosomal protein S3a OS=Homo sapiens OX=9606 GN=RPS3A PE=1 SV=2	0	24.202	21	5	7	5	264	29.9	9.73	13.19	5	0	1.47137e+06	495278	2.9708
Q5T8P6	RNA-binding protein 26 OS=Homo sapiens OX=9606 GN=RBM26 PE=1 SV=3	0	11.785	6	4	5	4	1007	113.5	9.16	7.59	4	0	587054	198840	2.9524
P43897	Elongation factor Ts, mitochondrial OS=Homo sapiens OX=9606 GN=TSFM PE=1 SV=2	0	39.638	19	4	5	4	325	35.4	8.38	17.27	4	0	7.21874e+06	2.4451e+06	2.95233
P15153	Ras-related C3 botulinum toxin substrate 2 OS=Homo sapiens OX=9606 GN=RAC2 PE=1 SV=1	0.017	1.312	6	1	2	1	192	21.4	7.61	0	1	0	1.38487e+06	469209	2.9515
P04004	Vitronectin OS=Homo sapiens OX=9606 GN=VTN PE=1 SV=1	0	11.713	5	3	7	3	478	54.3	5.8	11.24	3	0	1.60321e+08	5.43212e+07	2.95135
Q16718	NADH dehydrogenase [ubiquinone] 1 alpha subcomplex subunit 5 OS=Homo sapiens OX=9606 GN=NDUFA5 PE=1 SV=3	0	4.635	8	1	1	1	116	13.5	5.99	1.89	1	0	236271	80216.1	2.94544
O95394	Phosphoacetylglucosamine mutase OS=Homo sapiens OX=9606 GN=PGM3 PE=1 SV=1	0.024	1.137	2	1	2	1	542	59.8	6.25	0	1	0	102373	34788.4	2.94272
O15371	Eukaryotic translation initiation factor 3 subunit D OS=Homo sapiens OX=9606 GN=EIF3D PE=1 SV=1	0	8.639	5	3	6	3	548	63.9	6.05	10.55	3	0	775895	266053	2.91631
Q8N1N4	Keratin, type II cytoskeletal 78 OS=Homo sapiens OX=9606 GN=KRT78 PE=1 SV=2	0	79.216	25	13	33	10	520	56.8	6.02	85.38	13	0	1.33349e+07	4.57698e+06	2.91346
Q9NZL9	Methionine adenosyltransferase 2 subunit beta OS=Homo sapiens OX=9606 GN=MAT2B PE=1 SV=1	0	10.015	7	2	5	2	334	37.5	7.36	10.7	2	0	917171	319022	2.87494
P11586	C-1-tetrahydrofolate synthase, cytoplasmic OS=Homo sapiens OX=9606 GN=MTHFD1 PE=1 SV=4	0	46.846	13	11	17	11	935	101.5	7.3	41.17	11	0	3.8555e+06	1.34758e+06	2.86105
P14735	Insulin-degrading enzyme OS=Homo sapiens OX=9606 GN=IDE PE=1 SV=4	0	5.779	2	2	3	2	1019	117.9	6.61	3.65	2	0	813728	284977	2.85542
P34897	Serine hydroxymethyltransferase, mitochondrial OS=Homo sapiens OX=9606 GN=SHMT2 PE=1 SV=3	0	9.278	7	3	4	3	504	56	8.53	4.68	3	0	325190	113887	2.85537
P62891	60S ribosomal protein L39 OS=Homo sapiens OX=9606 GN=RPL39 PE=1 SV=2	0.003	2.34	20	1	2	1	51	6.4	12.56	2.44	1	0	514814	180501	2.85214
Q9UJZ1	Stomatin-like protein 2, mitochondrial OS=Homo sapiens OX=9606 GN=STOML2 PE=1 SV=1	0	22.958	21	5	10	5	356	38.5	7.39	21.11	5	0	1.13612e+06	398924	2.84796
P40926	Malate dehydrogenase, mitochondrial OS=Homo sapiens OX=9606 GN=MDH2 PE=1 SV=3	0	20.86	12	3	5	3	338	35.5	8.68	11.86	3	0	1.63532e+06	574800	2.84503
P46977	Dolichyl-diphosphooligosaccharide--protein glycosyltransferase subunit STT3A OS=Homo sapiens OX=9606 GN=STT3A PE=1 SV=2	0	10.345	5	3	4	3	705	80.5	8.07	6.85	3	0	693326	243715	2.84482
P27105	Stomatin OS=Homo sapiens OX=9606 GN=STOM PE=1 SV=3	0	3.733	4	1	1	1	288	31.7	7.88	1.92	1	0	787195	276816	2.84375
P26640	Valine--tRNA ligase OS=Homo sapiens OX=9606 GN=VARS1 PE=1 SV=4	0	10.646	3	3	4	3	1264	140.4	7.59	5.8	3	0	663985	233895	2.83882
Q99798	Aconitate hydratase, mitochondrial OS=Homo sapiens OX=9606 GN=ACO2 PE=1 SV=2	0	13.726	6	3	4	3	780	85.4	7.61	10.28	3	0	800820	282782	2.83194
O94776	Metastasis-associated protein MTA2 OS=Homo sapiens OX=9606 GN=MTA2 PE=1 SV=1	0	11.095	5	3	5	2	668	75	9.66	9.61	3	1	736369	261111	2.82014
Q9Y4E8	Ubiquitin carboxyl-terminal hydrolase 15 OS=Homo sapiens OX=9606 GN=USP15 PE=1 SV=3	0	19.639	5	5	9	4	981	112.3	5.22	14.98	5	1	1248446	443985	2.81191
P04083	Annexin A1 OS=Homo sapiens OX=9606 GN=ANXA1 PE=1 SV=2	0	17.291	17	4	5	4	346	38.7	7.02	11.64	4	0	784491	280763	2.79414
P19237	Troponin I, slow skeletal muscle OS=Homo sapiens OX=9606 GN=TNNI1 PE=1 SV=3	0.02	1.188	3	1	1	1	187	21.7	9.58	0	1	0	992833	356194	2.78734
Q9BXS5	AP-1 complex subunit mu-1 OS=Homo sapiens OX=9606 GN=AP1M1 PE=1 SV=3	0	8.146	8	2	3	2	423	48.6	7.3	6.3	2	0	262290	94101.2	2.78731
P51991	Heterogeneous nuclear ribonucleoprotein A3 OS=Homo sapiens OX=9606 GN=HNRNPA3 PE=1 SV=2	0	33.331	15	4	6	4	378	39.6	9.01	17.33	4	0	338362	121526	2.78427
P08670	Vimentin OS=Homo sapiens OX=9606 GN=VIM PE=1 SV=4	0	101.79	47	22	48	21	466	53.6	5.12	99.63	22	0	1.01795e+07	3.69709e+06	2.75339
P12004	Proliferating cell nuclear antigen OS=Homo sapiens OX=9606 GN=PCNA PE=1 SV=1	0	12.404	16	4	8	4	261	28.8	4.69	15.93	4	0	2.74819e+06	1.01725e+06	2.7016
Q8TDL5	BPI fold-containing family B member 1 OS=Homo sapiens OX=9606 GN=BPIFB1 PE=1 SV=1	0.004	2.01	2	1	1	1	484	52.4	7.23	0	1	0	321149	119794	2.68084
P23246	Splicing factor, proline- and glutamine-rich OS=Homo sapiens OX=9606 GN=SFPQ PE=1 SV=2	0	89.737	24	14	34	14	707	76.1	9.44	68.18	14	0	2.07906e+07	7.75722e+06	2.68016
P43243	Matrin-3 OS=Homo sapiens OX=9606 GN=MATR3 PE=1 SV=2	0	29.316	11	8	13	8	847	94.6	6.25	22.4	8	0	868056	325375	2.66786
O14980	Exportin-1 OS=Homo sapiens OX=9606 GN=XPO1 PE=1 SV=1	0	39.47	7	6	14	6	1071	123.3	6.06	37.17	6	0	2.7428e+06	1.02901e+06	2.66547
P22695	Cytochrome b-c1 complex subunit 2, mitochondrial OS=Homo sapiens OX=9606 GN=UQCRC2 PE=1 SV=3	0	27.367	18	7	11	7	453	48.4	8.63	17.8	7	0	2.77348e+06	1.04117e+06	2.66381
P06753	Tropomyosin alpha-3 chain OS=Homo sapiens OX=9606 GN=TPM3 PE=1 SV=2	0	22.029	19	4	7	2	285	32.9	4.72	18.73	4	1	1.2696e+06	477215	2.66043
Q92734	Protein TFG OS=Homo sapiens OX=9606 GN=TFG PE=1 SV=2	0	9.199	13	2	3	2	400	43.4	5.1	5.37	2	0	498936	189129	2.63808
O43684	Mitotic checkpoint protein BUB3 OS=Homo sapiens OX=9606 GN=BUB3 PE=1 SV=1	0	15.746	11	3	7	3	328	37.1	6.84	15.55	3	0	903389	342695	2.63613
P49755	Transmembrane emp24 domain-containing protein 10 OS=Homo sapiens OX=9606 GN=TMED10 PE=1 SV=2	0	13.758	14	4	7	4	219	25	7.44	11.02	4	0	1.22826e+06	467605	2.6267
Q9H2V7	Protein spinster homolog 1 OS=Homo sapiens OX=9606 GN=SPNS1 PE=1 SV=1	0	3.959	3	1	2	1	528	56.6	6.64	3.77	1	0	202037	77550.4	2.60523
Q15233	Non-POU domain-containing octamer-binding protein OS=Homo sapiens OX=9606 GN=NONO PE=1 SV=4	0	138.68	45	22	56	21	471	54.2	8.95	122.32	22	0	4.15163e+07	1.59391e+07	2.60468
Q5T160	Probable arginine--tRNA ligase, mitochondrial OS=Homo sapiens OX=9606 GN=RARS2 PE=1 SV=1	0	6.233	4	2	2	2	578	65.5	8.21	3.64	2	0	259132	99750	2.59782
P62701	40S ribosomal protein S4, X isoform OS=Homo sapiens OX=9606 GN=RPS4X PE=1 SV=2	0	27.043	20	6	9	6	263	29.6	10.15	16.31	6	0	3.02366e+06	1.17738e+06	2.56813
P12268	Inosine-5'-monophosphate dehydrogenase 2 OS=Homo sapiens OX=9606 GN=IMPDH2 PE=1 SV=2	0	124.732	37	18	43	16	514	55.8	6.9	121.49	18	1	6.60834e+07	2.584e+07	2.5574
Q14807	Kinesin-like protein KIF22 OS=Homo sapiens OX=9606 GN=KIF22 PE=1 SV=5	0	6.822	3	2	2	2	665	73.2	9.45	4.83	2	0	187353	73431	2.55141
Q9UHV9	Prefoldin subunit 2 OS=Homo sapiens OX=9606 GN=PFDN2 PE=1 SV=1	0	18.718	23	5	9	5	154	16.6	6.58	22.01	5	0	1.4639e+06	582946	2.51121
Q8N684	Cleavage and polyadenylation specificity factor subunit 7 OS=Homo sapiens OX=9606 GN=CPSF7 PE=1 SV=1	0	23.21	25	8	13	8	471	52	8	20.72	8	0	3.5481e+06	1.41392e+06	2.50941
Q9NYU2	UDP-glucose:glycoprotein glucosyltransferase 1 OS=Homo sapiens OX=9606 GN=UGGT1 PE=1 SV=3	0	13.901	3	4	7	4	1555	177.1	5.63	13.07	4	0	896081	358504	2.4995
P51571	Translocon-associated protein subunit delta OS=Homo sapiens OX=9606 GN=SSR4 PE=1 SV=1	0	5.617	19	3	5	3	173	19	6.15	2.25	3	0	1.02082e+06	410316	2.48789
Q96C36	Pyrroline-5-carboxylate reductase 2 OS=Homo sapiens OX=9606 GN=PYCR2 PE=1 SV=1	0.012	1.445	3	1	1	1	320	33.6	7.77	1.6	1	0	281119	114979	2.44495
O95816	BAG family molecular chaperone regulator 2 OS=Homo sapiens OX=9606 GN=BAG2 PE=1 SV=1	0.004	1.887	4	1	1	1	211	23.8	6.7	0	1	0	609427	249561	2.442
Q13557	Calcium/calmodulin-dependent protein kinase type II subunit delta OS=Homo sapiens OX=9606 GN=CAMK2D PE=1 SV=3	0.001	3.047	2	1	1	1	499	56.3	7.25	1.69	1	0	460814	189658	2.42971
P05089	Arginase-1 OS=Homo sapiens OX=9606 GN=ARG1 PE=1 SV=2	0	27.208	17	6	18	6	322	34.7	7.21	34.86	6	0	1.26551e+07	5.21092e+06	2.42858
Q15181	Inorganic pyrophosphatase OS=Homo sapiens OX=9606 GN=PPA1 PE=1 SV=2	0	20.523	17	4	8	4	289	32.6	5.86	17.44	4	0	2.1017e+06	865445	2.42846
Q14318	Peptidyl-prolyl cis-trans isomerase FKBP8 OS=Homo sapiens OX=9606 GN=FKBP8 PE=1 SV=2	0	3.161	2	1	1	1	412	44.5	4.84	2.33	1	0	452065	187111	2.41603
P15927	Replication protein A 32 kDa subunit OS=Homo sapiens OX=9606 GN=RPA2 PE=1 SV=1	0	13.806	13	2	3	2	270	29.2	6.15	6.96	2	0	185143	78919.4	2.34598
Q9C0B2	Cilia- and flagella-associated protein 74 OS=Homo sapiens OX=9606 GN=CFAP74 PE=2 SV=3	0.028	1.078	1	1	2	1	1584	178.5	6.42	0	1	0	463744	197703	2.34566
Q9H6Q4	Cytosolic iron-sulfur assembly component 3 OS=Homo sapiens OX=9606 GN=CIAO3 PE=1 SV=1	0.004	1.985	2	1	1	1	476	53	7.23	0	1	0	334728	143051	2.33992
O60506	Heterogeneous nuclear ribonucleoprotein Q OS=Homo sapiens OX=9606 GN=SYNCRIP PE=1 SV=2	0	13.477	6	3	5	2	623	69.6	8.59	11.5	3	0	434311	186223	2.33221
O43583	Density-regulated protein OS=Homo sapiens OX=9606 GN=DENR PE=1 SV=2	0.008	1.546	4	1	1	1	198	22.1	5.3	2.17	1	0	1.33175e+06	572029	2.32811
P02649	Apolipoprotein E OS=Homo sapiens OX=9606 GN=APOE PE=1 SV=1	0	10.563	6	2	5	2	317	36.1	5.73	7.13	2	0	2.57867e+06	1.11241e+06	2.31809
Q9Y3C8	Ubiquitin-fold modifier-conjugating enzyme 1 OS=Homo sapiens OX=9606 GN=UFC1 PE=1 SV=3	0.004	1.855	6	1	2	1	167	19.4	7.4	2.43	1	0	773636	334156	2.3152
P35637	RNA-binding protein FUS OS=Homo sapiens OX=9606 GN=FUS PE=1 SV=1	0	19.349	3	2	5	2	526	53.4	9.36	11.36	2	0	5.16454e+06	2.24156e+06	2.304
Q14847	LIM and SH3 domain protein 1 OS=Homo sapiens OX=9606 GN=LASP1 PE=1 SV=2	0	10.345	10	2	4	2	261	29.7	7.05	6.46	2	0	623156	271526	2.29502
P50454	Serpin H1 OS=Homo sapiens OX=9606 GN=SERPINH1 PE=1 SV=2	0	15.753	9	3	5	3	418	46.4	8.69	15.89	3	0	1.21174e+06	529103	2.29017
Q04637	Eukaryotic translation initiation factor 4 gamma 1 OS=Homo sapiens OX=9606 GN=EIF4G1 PE=1 SV=4	0	36.566	7	9	13	9	1599	175.4	5.33	18.81	9	0	3.45569e+06	1.50955e+06	2.28922
P08238	Heat shock protein HSP 90-beta OS=Homo sapiens OX=9606 GN=HSP90AB1 PE=1 SV=4	0	192.675	36	31	89	16	724	83.2	5.03	227.27	31	11	7.68309e+07	3.39729e+07	2.26153
P02768	Albumin OS=Homo sapiens OX=9606 GN=ALB PE=1 SV=2	0	52.124	18	12	33	12	609	69.3	6.28	70.4	12	0	1.88203e+08	8.32997e+07	2.25934
Q14956	Transmembrane glycoprotein NMB OS=Homo sapiens OX=9606 GN=GPNMB PE=1 SV=2	0.003	2.165	2	1	1	1	572	63.9	6.64	1.75	1	0	500283	221980	2.25373
P49736	DNA replication licensing factor MCM2 OS=Homo sapiens OX=9606 GN=MCM2 PE=1 SV=4	0	22.3	8	6	13	6	904	101.8	5.52	25.39	6	0	681882	303242	2.24864
P16152	Carbonyl reductase [NADPH] 1 OS=Homo sapiens OX=9606 GN=CBR1 PE=1 SV=3	0	22.534	23	4	7	4	277	30.4	8.32	14.16	4	0	532572	237049	2.24668
Q14566	DNA replication licensing factor MCM6 OS=Homo sapiens OX=9606 GN=MCM6 PE=1 SV=1	0	16.345	8	6	7	6	821	92.8	5.41	11.13	6	0	1.02209e+06	456376	2.23959
P45880	Voltage-dependent anion-selective channel protein 2 OS=Homo sapiens OX=9606 GN=VDAC2 PE=1 SV=2	0	23.027	19	4	10	4	294	31.5	7.56	20.07	4	0	3.86627e+06	1.73095e+06	2.23361
Q9C075	Keratin, type I cytoskeletal 23 OS=Homo sapiens OX=9606 GN=KRT23 PE=1 SV=2	0	16.526	11	4	8	3	422	48.1	6.54	16.69	4	0	3.19973e+06	1.43498e+06	2.22981
Q86YZ3	Hornerin OS=Homo sapiens OX=9606 GN=HRNR PE=1 SV=2	0	165.585	17	18	35	18	2850	282.2	10.04	127.94	18	0	6.51473e+07	2.92537e+07	2.22698
P31153	S-adenosylmethionine synthase isoform type-2 OS=Homo sapiens OX=9606 GN=MAT2A PE=1 SV=1	0	44.967	24	9	21	8	395	43.6	6.48	46.33	9	1	6.43807e+06	2.89155e+06	2.22651
Q15084	Protein disulfide-isomerase A6 OS=Homo sapiens OX=9606 GN=PDIA6 PE=1 SV=1	0	30.856	19	6	9	6	440	48.1	5.08	22.43	6	0	1.47088e+06	665795	2.20921
P61204	ADP-ribosylation factor 3 OS=Homo sapiens OX=9606 GN=ARF3 PE=1 SV=2	0	32.127	39	6	13	3	181	20.6	7.43	25.43	6	2	2.39217e+06	1.08864e+06	2.19739
P62753	40S ribosomal protein S6 OS=Homo sapiens OX=9606 GN=RPS6 PE=1 SV=1	0	18.813	21	5	10	5	249	28.7	10.84	14.42	5	0	2.5252e+06	1.15203e+06	2.19195
O43707	Alpha-actinin-4 OS=Homo sapiens OX=9606 GN=ACTN4 PE=1 SV=2	0	20.243	7	6	9	3	911	104.8	5.44	19.97	6	1	2.89196e+06	1.33644e+06	2.16392
Q12874	Splicing factor 3A subunit 3 OS=Homo sapiens OX=9606 GN=SF3A3 PE=1 SV=1	0	24.452	11	5	8	5	501	58.8	5.38	12.15	5	0	573005	265030	2.16204
P62851	40S ribosomal protein S25 OS=Homo sapiens OX=9606 GN=RPS25 PE=1 SV=1	0	12.945	24	3	6	3	125	13.7	10.11	11.04	3	0	3.65003e+06	1.69508e+06	2.15331
P30041	Peroxiredoxin-6 OS=Homo sapiens OX=9606 GN=PRDX6 PE=1 SV=3	0	33.194	32	9	20	9	224	25	6.38	25.68	9	0	1.2653e+07	5.89826e+06	2.14521
Q04695	Keratin, type I cytoskeletal 17 OS=Homo sapiens OX=9606 GN=KRT17 PE=1 SV=2	0	100.576	36	16	71	5	432	48.1	5.02	173.84	16	2	1.25724e+07	5.8804e+06	2.13801
P54132	Bloom syndrome protein OS=Homo sapiens OX=9606 GN=BLM PE=1 SV=1	0	7.633	1	2	6	2	1417	158.9	7.49	8.74	2	0	639042	299267	2.13536
Q6FI81	Anamorsin OS=Homo sapiens OX=9606 GN=CIAPIN1 PE=1 SV=2	0	8.324	8	2	3	2	312	33.6	5.62	6.98	2	0	1.37012e+06	642913	2.13111
Q13510	Acid ceramidase OS=Homo sapiens OX=9606 GN=ASAH1 PE=1 SV=5	0	3.223	3	1	1	1	395	44.6	7.62	2.24	1	0	659261	310510	2.12315
P43246	DNA mismatch repair protein Msh2 OS=Homo sapiens OX=9606 GN=MSH2 PE=1 SV=1	0	21.514	7	6	9	6	934	104.7	5.77	22.29	6	0	3.1199e+06	1.47374e+06	2.117
P55036	26S proteasome non-ATPase regulatory subunit 4 OS=Homo sapiens OX=9606 GN=PSMD4 PE=1 SV=1	0	34.541	18	5	9	5	377	40.7	4.79	25.03	5	0	1775858	840360	2.11321
P62318	Small nuclear ribonucleoprotein Sm D3 OS=Homo sapiens OX=9606 GN=SNRPD3 PE=1 SV=1	0	6.11	15	2	3	2	126	13.9	10.32	8.78	2	0	2.22833e+06	1.05456e+06	2.11304
Q9Y316	Protein MEMO1 OS=Homo sapiens OX=9606 GN=MEMO1 PE=1 SV=1	0	5.99	7	2	5	2	297	33.7	7.14	3.82	2	0	470608	223872	2.10213
Q5D862	Filaggrin-2 OS=Homo sapiens OX=9606 GN=FLG2 PE=1 SV=1	0	87.816	9	7	16	7	2391	247.9	8.31	59.62	7	0	2.9948e+06	1.42633e+06	2.09966
P05198	Eukaryotic translation initiation factor 2 subunit 1 OS=Homo sapiens OX=9606 GN=EIF2S1 PE=1 SV=3	0	4.54	4	1	2	1	315	36.1	5.08	4.61	1	0	768649	367710	2.09037
Q15517	Corneodesmosin OS=Homo sapiens OX=9606 GN=CDSN PE=1 SV=3	0	12.702	5	3	11	3	529	51.5	8.35	21.64	3	0	4.98835e+06	2.38766e+06	2.08922
P04062	Lysosomal acid glucosylceramidase OS=Homo sapiens OX=9606 GN=GBA PE=1 SV=3	0	4.747	1	1	5	1	536	59.7	7.61	3.83	1	0	679428	325912	2.0847
P35080	Profilin-2 OS=Homo sapiens OX=9606 GN=PFN2 PE=1 SV=3	0	6.313	10	1	3	1	140	15	6.99	9.8	1	0	3549732	1.70679e+06	2.07977
P32969	60S ribosomal protein L9 OS=Homo sapiens OX=9606 GN=RPL9 PE=1 SV=1	0	7.897	6	2	4	2	192	21.9	9.95	9.01	2	0	1.07475e+06	517250	2.07781
P43490	Nicotinamide phosphoribosyltransferase OS=Homo sapiens OX=9606 GN=NAMPT PE=1 SV=1	0	3.157	2	1	1	1	491	55.5	7.15	1.72	1	0	180959	87153	2.07633
P14923	Junction plakoglobin OS=Homo sapiens OX=9606 GN=JUP PE=1 SV=3	0	88.992	20	11	36	11	745	81.7	6.14	85.86	11	0	1.65344e+07	7.96875e+06	2.0749
P52848	Bifunctional heparan sulfate N-deacetylase/N-sulfotransferase 1 OS=Homo sapiens OX=9606 GN=NDST1 PE=1 SV=1	0.003	2.324	1	1	2	1	882	100.8	7.97	0	1	0	1.00913e+06	487761	2.06891
Q14CN4	Keratin, type II cytoskeletal 72 OS=Homo sapiens OX=9606 GN=KRT72 PE=1 SV=2	0	33.971	11	6	29	3	511	55.8	6.89	50.23	6	0	1.8388e+07	8.92136e+06	2.06111
Q9UKV8	Protein argonaute-2 OS=Homo sapiens OX=9606 GN=AGO2 PE=1 SV=3	0	4.569	3	2	3	2	859	97.1	9.19	1.68	2	0	321045	158064	2.0311
Q9NXH9	tRNA (guanine(26)-N(2))-dimethyltransferase OS=Homo sapiens OX=9606 GN=TRMT1 PE=1 SV=1	0	3.95	2	1	2	1	659	72.2	7.64	2.74	1	0	410038	202249	2.02739
P62854	40S ribosomal protein S26 OS=Homo sapiens OX=9606 GN=RPS26 PE=1 SV=3	0	6.627	13	1	5	1	115	13	11	2.5	1	0	630733	315281	2.00054
Q9BUL5	PHD finger protein 23 OS=Homo sapiens OX=9606 GN=PHF23 PE=1 SV=1	0	12.562	9	3	3	3	403	43.8	5.78	8.27	3	0	583830	292585	1.99542
Q92820	Gamma-glutamyl hydrolase OS=Homo sapiens OX=9606 GN=GGH PE=1 SV=2	0	13.462	10	3	7	3	318	35.9	7.11	5.81	3	0	315328	158125	1.99416
O75937	DnaJ homolog subfamily C member 8 OS=Homo sapiens OX=9606 GN=DNAJC8 PE=1 SV=2	0	11.731	17	4	4	4	253	29.8	9.06	6.87	4	0	1.25811e+06	634129	1.98399
P78527	DNA-dependent protein kinase catalytic subunit OS=Homo sapiens OX=9606 GN=PRKDC PE=1 SV=3	0	74.553	6	18	28	18	4128	468.8	7.12	40.52	18	0	1.86368e+06	946010	1.97005
P48163	NADP-dependent malic enzyme OS=Homo sapiens OX=9606 GN=ME1 PE=1 SV=1	0	4.824	3	2	3	2	572	64.1	6.13	4.17	2	0	281454	144103	1.95314
Q15393	Splicing factor 3B subunit 3 OS=Homo sapiens OX=9606 GN=SF3B3 PE=1 SV=4	0	40.538	11	10	17	10	1217	135.5	5.26	35.58	10	0	4209977	2.18426e+06	1.92741
Q8IX12	Cell division cycle and apoptosis regulator protein 1 OS=Homo sapiens OX=9606 GN=CCAR1 PE=1 SV=2	0	3.582	1	1	2	1	1150	132.7	5.76	2.5	1	0	415569	217239	1.91296
Q9UNS2	COP9 signalosome complex subunit 3 OS=Homo sapiens OX=9606 GN=COPS3 PE=1 SV=3	0.003	2.088	3	1	1	1	423	47.8	6.65	1.93	1	0	399121	208725	1.91218
Q14697	Neutral alpha-glucosidase AB OS=Homo sapiens OX=9606 GN=GANAB PE=1 SV=3	0	16.503	4	3	8	3	944	106.8	6.14	12.89	3	0	1129645	593642	1.9029
P13647	Keratin, type II cytoskeletal 5 OS=Homo sapiens OX=9606 GN=KRT5 PE=1 SV=3	0	289.844	51	46	180	28	590	62.3	7.74	385.65	46	7	7.72621e+08	4.06096e+08	1.90256
O75533	Splicing factor 3B subunit 1 OS=Homo sapiens OX=9606 GN=SF3B1 PE=1 SV=3	0	7.485	5	4	4	4	1304	145.7	7.09	3.86	4	0	463650	244037	1.89992
Q5UIP0	Telomere-associated protein RIF1 OS=Homo sapiens OX=9606 GN=RIF1 PE=1 SV=2	0	3.209	0	1	1	1	2472	274.3	5.52	0	1	0	1.55258e+06	819468	1.89462
P07355	Annexin A2 OS=Homo sapiens OX=9606 GN=ANXA2 PE=1 SV=2	0	39.591	29	11	29	11	339	38.6	7.75	51.08	11	0	1.56285e+07	8.30188e+06	1.88252
O75223	Gamma-glutamylcyclotransferase OS=Homo sapiens OX=9606 GN=GGCT PE=1 SV=1	0	11.519	18	3	6	3	188	21	5.14	14.37	3	0	1.70468e+06	906314	1.88089
Q86V81	THO complex subunit 4 OS=Homo sapiens OX=9606 GN=ALYREF PE=1 SV=3	0	16.864	25	4	4	4	257	26.9	11.15	7.21	4	0	493289	263035	1.87537
P15924	Desmoplakin OS=Homo sapiens OX=9606 GN=DSP PE=1 SV=3	0	321.981	25	79	171	79	2871	331.6	6.81	358.08	79	0	1.02518e+08	5.4923e+07	1.86657
P12277	Creatine kinase B-type OS=Homo sapiens OX=9606 GN=CKB PE=1 SV=1	0	27.201	25	6	12	6	381	42.6	5.59	24.72	6	0	2.84063e+06	1523196	1.86491
P23526	Adenosylhomocysteinase OS=Homo sapiens OX=9606 GN=AHCY PE=1 SV=4	0	29.464	19	8	13	8	432	47.7	6.34	20.52	8	0	2.22273e+06	1.19384e+06	1.86184
P04264	Keratin, type II cytoskeletal 1 OS=Homo sapiens OX=9606 GN=KRT1 PE=1 SV=6	0	607.061	66	60	319	53	644	66	8.12	915.98	60	6	5.39053e+09	2.9115e+09	1.85146
O14818	Proteasome subunit alpha type-7 OS=Homo sapiens OX=9606 GN=PSMA7 PE=1 SV=1	0	40.199	45	10	16	10	248	27.9	8.46	35.97	10	0	3.70892e+06	2.00536e+06	1.8495
P49006	MARCKS-related protein OS=Homo sapiens OX=9606 GN=MARCKSL1 PE=1 SV=2	0	22.962	34	3	6	3	195	19.5	4.67	18.91	3	0	1.60166e+06	872499	1.83572
P08779	Keratin, type I cytoskeletal 16 OS=Homo sapiens OX=9606 GN=KRT16 PE=1 SV=4	0	141.742	44	26	131	14	473	51.2	5.05	261.62	26	0	1.02873e+08	5.6092e+07	1.834
P38919	Eukaryotic initiation factor 4A-III OS=Homo sapiens OX=9606 GN=EIF4A3 PE=1 SV=4	0	23.426	12	5	10	5	411	46.8	6.73	23.17	5	0	1.3909e+06	758726	1.83321
P53396	ATP-citrate synthase OS=Homo sapiens OX=9606 GN=ACLY PE=1 SV=3	0	76.814	13	13	28	13	1101	120.8	7.33	72.79	13	0	6.28469e+06	3.49894e+06	1.79617
P49902	Cytosolic purine 5'-nucleotidase OS=Homo sapiens OX=9606 GN=NT5C2 PE=1 SV=1	0	23.236	11	6	15	6	561	64.9	6.14	36.83	6	0	2.12675e+06	1.18474e+06	1.79511
Q15042	Rab3 GTPase-activating protein catalytic subunit OS=Homo sapiens OX=9606 GN=RAB3GAP1 PE=1 SV=3	0	9.546	3	3	5	3	981	110.5	5.55	6.84	3	0	336983	188112	1.79139
P20839	Inosine-5'-monophosphate dehydrogenase 1 OS=Homo sapiens OX=9606 GN=IMPDH1 PE=1 SV=2	0	25.927	18	8	16	6	514	55.4	6.9	29.84	8	0	2.40833e+06	1.34658e+06	1.78848
P27816	Microtubule-associated protein 4 OS=Homo sapiens OX=9606 GN=MAP4 PE=1 SV=3	0	29.706	11	10	12	10	1152	120.9	5.43	13.92	10	0	1.01179e+06	567113	1.7841
Q6ZVX7	F-box only protein 50 OS=Homo sapiens OX=9606 GN=NCCRP1 PE=1 SV=1	0	31.655	26	5	13	5	275	30.8	6.62	31.13	5	0	8008707	4.493e+06	1.78248
Q8TCT9	Minor histocompatibility antigen H13 OS=Homo sapiens OX=9606 GN=HM13 PE=1 SV=1	0.003	2.311	6	2	2	2	377	41.5	6.43	0	2	0	394988	221724	1.78144
Q9H1E1	Ribonuclease 7 OS=Homo sapiens OX=9606 GN=RNASE7 PE=1 SV=2	0	5.325	15	2	4	2	156	17.4	9.69	0	2	0	229538	130789	1.75503
Q15654	Thyroid receptor-interacting protein 6 OS=Homo sapiens OX=9606 GN=TRIP6 PE=1 SV=3	0	23.535	13	4	7	4	476	50.3	7.37	17.78	4	0	1.09863e+06	633287	1.7348
P11940	Polyadenylate-binding protein 1 OS=Homo sapiens OX=9606 GN=PABPC1 PE=1 SV=2	0	43.392	15	9	17	7	636	70.6	9.5	32.87	9	2	3.04634e+06	1.75649e+06	1.73433
P07900	Heat shock protein HSP 90-alpha OS=Homo sapiens OX=9606 GN=HSP90AA1 PE=1 SV=5	0	146.532	36	28	69	15	732	84.6	5.02	166.69	28	0	8.74066e+06	5.03983e+06	1.73432
P05109	Protein S100-A8 OS=Homo sapiens OX=9606 GN=S100A8 PE=1 SV=1	0	12.201	26	2	7	2	93	10.8	7.03	10.1	2	0	2.42645e+06	1.41079e+06	1.71993
Q14562	ATP-dependent RNA helicase DHX8 OS=Homo sapiens OX=9606 GN=DHX8 PE=1 SV=1	0	12.599	2	3	15	2	1220	139.2	8.32	16.26	3	0	363474	212646	1.70929
P00734	Prothrombin OS=Homo sapiens OX=9606 GN=F2 PE=1 SV=2	0	4.718	2	2	2	2	622	70	5.9	3	2	0	784609	459603	1.70715
P10809	60 kDa heat shock protein, mitochondrial OS=Homo sapiens OX=9606 GN=HSPD1 PE=1 SV=2	0	259.389	60	31	89	31	573	61	5.87	224.11	31	0	1.23953e+08	7.2696e+07	1.70509
P16615	Sarcoplasmic/endoplasmic reticulum calcium ATPase 2 OS=Homo sapiens OX=9606 GN=ATP2A2 PE=1 SV=1	0	20.423	9	7	9	7	1042	114.7	5.34	13.02	7	0	260947	153140	1.70398
P13645	Keratin, type I cytoskeletal 10 OS=Homo sapiens OX=9606 GN=KRT10 PE=1 SV=6	0	386.126	54	42	272	36	584	58.8	5.21	596.75	42	5	9.58237e+09	5.62951e+09	1.70217
P46781	40S ribosomal protein S9 OS=Homo sapiens OX=9606 GN=RPS9 PE=1 SV=3	0	13.216	26	6	12	6	194	22.6	10.65	18.16	6	0	4.8474e+06	2.84822e+06	1.7019
P07384	Calpain-1 catalytic subunit OS=Homo sapiens OX=9606 GN=CAPN1 PE=1 SV=1	0	17.233	7	6	12	6	714	81.8	5.67	18.4	6	0	1.48235e+06	872377	1.69921
P25786	Proteasome subunit alpha type-1 OS=Homo sapiens OX=9606 GN=PSMA1 PE=1 SV=1	0	15.45	15	3	5	3	263	29.5	6.61	15.38	3	0	8.66507e+06	5.10049e+06	1.69887
P01876	Immunoglobulin heavy constant alpha 1 OS=Homo sapiens OX=9606 GN=IGHA1 PE=1 SV=2	0	10.183	7	2	4	1	353	37.6	6.51	9.99	2	0	446528	264445	1.68855
Q03701	CCAAT/enhancer-binding protein zeta OS=Homo sapiens OX=9606 GN=CEBPZ PE=1 SV=3	0.004	1.746	1	1	1	1	1054	120.9	5.94	0	1	0	2.20633e+06	1.31001e+06	1.68421
P62826	GTP-binding nuclear protein Ran OS=Homo sapiens OX=9606 GN=RAN PE=1 SV=3	0	17.964	23	5	14	5	216	24.4	7.49	27.21	5	0	1.37772e+07	8188879	1.68243
Q8NEX9	Short-chain dehydrogenase/reductase family 9C member 7 OS=Homo sapiens OX=9606 GN=SDR9C7 PE=1 SV=1	0	12.132	15	5	10	5	313	35.2	9.16	6.29	5	0	1.23689e+06	735198	1.68239
P60709	Actin, cytoplasmic 1 OS=Homo sapiens OX=9606 GN=ACTB PE=1 SV=1	0	134.657	46	16	57	4	375	41.7	5.48	130.48	16	12	1.38082e+08	8.22044e+07	1.67974
Q15907	Ras-related protein Rab-11B OS=Homo sapiens OX=9606 GN=RAB11B PE=1 SV=4	0.001	2.434	5	1	1	1	218	24.5	5.94	2.11	1	0	266628	158965	1.67728
Q9Y4W6	AFG3-like protein 2 OS=Homo sapiens OX=9606 GN=AFG3L2 PE=1 SV=2	0	24.75	9	5	8	5	797	88.5	8.66	12.12	5	0	590629	353551	1.67056
P69905	Hemoglobin subunit alpha OS=Homo sapiens OX=9606 GN=HBA1 PE=1 SV=2	0	38.414	43	5	22	5	142	15.2	8.68	55.45	5	0	1.76871e+08	1.06191e+08	1.6656
P35998	26S proteasome regulatory subunit 7 OS=Homo sapiens OX=9606 GN=PSMC2 PE=1 SV=3	0	12.476	10	4	5	4	433	48.6	5.95	9.66	4	0	251721	151963	1.65646
P20700	Lamin-B1 OS=Homo sapiens OX=9606 GN=LMNB1 PE=1 SV=2	0	81.051	30	19	35	15	586	66.4	5.16	69.3	19	3	1.46588e+07	8.89834e+06	1.64737
P26641	Elongation factor 1-gamma OS=Homo sapiens OX=9606 GN=EEF1G PE=1 SV=3	0	49.774	22	10	18	10	437	50.1	6.67	37.2	10	0	8.39206e+06	5.11705e+06	1.64002
Q9HCN4	GPN-loop GTPase 1 OS=Homo sapiens OX=9606 GN=GPN1 PE=1 SV=1	0.003	2.38	3	1	1	1	374	41.7	4.92	1.93	1	0	174154	106300	1.63833
E9PAV3	Nascent polypeptide-associated complex subunit alpha, muscle-specific form OS=Homo sapiens OX=9606 GN=NACA PE=1 SV=1	0	17.173	1	2	3	2	2078	205.3	9.58	12.84	2	0	998648	614566	1.62497
Q9BTE7	DCN1-like protein 5 OS=Homo sapiens OX=9606 GN=DCUN1D5 PE=1 SV=1	0	3.333	4	1	1	1	237	27.5	5.58	2.54	1	0	290467	179079	1.62201
P02786	Transferrin receptor protein 1 OS=Homo sapiens OX=9606 GN=TFRC PE=1 SV=2	0	10.502	6	4	7	4	760	84.8	6.61	7.3	4	0	413218	255290	1.61862
P62269	40S ribosomal protein S18 OS=Homo sapiens OX=9606 GN=RPS18 PE=1 SV=3	0	50.938	64	12	25	12	152	17.7	10.99	59.85	12	0	2.26801e+07	1.40162e+07	1.61813
Q9C0E8	Endoplasmic reticulum junction formation protein lunapark OS=Homo sapiens OX=9606 GN=LNPK PE=1 SV=2	0	4.187	6	2	3	2	428	47.7	5.11	0	2	0	229359	142216	1.61275
Q6KB66	Keratin, type II cytoskeletal 80 OS=Homo sapiens OX=9606 GN=KRT80 PE=1 SV=2	0	48.213	31	13	18	12	452	50.5	5.67	42.35	13	0	6.93233e+06	4.30056e+06	1.61196
Q14108	Lysosome membrane protein 2 OS=Homo sapiens OX=9606 GN=SCARB2 PE=1 SV=2	0.001	2.461	2	1	1	1	478	54.3	5.14	2.05	1	0	210870	132117	1.59609
Q9UBQ5	Eukaryotic translation initiation factor 3 subunit K OS=Homo sapiens OX=9606 GN=EIF3K PE=1 SV=1	0	4.142	5	1	2	1	218	25	4.93	3.92	1	0	417441	263339	1.58518
O75369	Filamin-B OS=Homo sapiens OX=9606 GN=FLNB PE=1 SV=2	0	33.711	6	12	14	9	2602	278	5.73	21.6	12	0	616008	388811	1.58434
P00367	Glutamate dehydrogenase 1, mitochondrial OS=Homo sapiens OX=9606 GN=GLUD1 PE=1 SV=2	0	19.704	11	5	8	5	558	61.4	7.8	11.99	5	0	659236	417089	1.58056
O75400	Pre-mRNA-processing factor 40 homolog A OS=Homo sapiens OX=9606 GN=PRPF40A PE=1 SV=2	0	5.357	2	2	2	2	957	108.7	7.56	3.45	2	0	260160	165228	1.57455
P42166	Lamina-associated polypeptide 2, isoform alpha OS=Homo sapiens OX=9606 GN=TMPO PE=1 SV=2	0	22.533	8	4	9	4	694	75.4	7.66	27.78	4	0	1.57518e+06	1.0022e+06	1.57172
Q8WXF1	Paraspeckle component 1 OS=Homo sapiens OX=9606 GN=PSPC1 PE=1 SV=1	0	26.702	15	6	8	5	523	58.7	6.67	16.14	6	0	488753	312153	1.56575
Q13835	Plakophilin-1 OS=Homo sapiens OX=9606 GN=PKP1 PE=1 SV=2	0	27.399	10	7	14	7	747	82.8	9.13	27.35	7	0	2.42303e+06	1.55209e+06	1.56114
P51148	Ras-related protein Rab-5C OS=Homo sapiens OX=9606 GN=RAB5C PE=1 SV=2	0	9.802	17	3	6	2	216	23.5	8.41	8.55	3	0	244793	157221	1.557
Q5T4F4	Protrudin OS=Homo sapiens OX=9606 GN=ZFYVE27 PE=1 SV=1	0.034	1.042	1	1	2	1	411	45.8	5.15	1.73	1	0	4598783	2.95785e+06	1.55477
P0DN79	Cystathionine beta-synthase-like protein OS=Homo sapiens OX=9606 GN=CBSL PE=1 SV=1	0	19.274	9	6	11	6	551	60.5	6.65	25.27	6	0	1.62148e+06	1.04762e+06	1.54777
Q14974	Importin subunit beta-1 OS=Homo sapiens OX=9606 GN=KPNB1 PE=1 SV=2	0	18.648	8	6	9	6	876	97.1	4.78	15.16	6	0	1.24073e+06	801959	1.54713
P11766	Alcohol dehydrogenase class-3 OS=Homo sapiens OX=9606 GN=ADH5 PE=1 SV=4	0	13.094	3	2	5	2	374	39.7	7.49	13.07	2	0	572115	370034	1.54612
P33991	DNA replication licensing factor MCM4 OS=Homo sapiens OX=9606 GN=MCM4 PE=1 SV=5	0	38.673	7	5	10	5	863	96.5	6.74	30.88	5	0	1.69432e+06	1.09896e+06	1.54174
Q06033	Inter-alpha-trypsin inhibitor heavy chain H3 OS=Homo sapiens OX=9606 GN=ITIH3 PE=1 SV=2	0	6.105	2	2	4	2	890	99.8	5.74	6.99	2	0	680351	444227	1.53154
Q9Y2T2	AP-3 complex subunit mu-1 OS=Homo sapiens OX=9606 GN=AP3M1 PE=1 SV=1	0.003	2.193	2	1	1	1	418	46.9	6.93	2.1	1	0	246385	161069	1.52969
Q9NUU7	ATP-dependent RNA helicase DDX19A OS=Homo sapiens OX=9606 GN=DDX19A PE=1 SV=1	0	39.796	18	7	12	7	478	53.9	6.58	27.65	7	0	1.3314e+06	872756	1.52552
P25098	Beta-adrenergic receptor kinase 1 OS=Homo sapiens OX=9606 GN=GRK2 PE=1 SV=2	0	6.302	3	2	2	2	689	79.5	7.28	1.71	2	0	645159	423229	1.52438
P35611	Alpha-adducin OS=Homo sapiens OX=9606 GN=ADD1 PE=1 SV=2	0	5.655	3	2	2	2	737	80.9	5.83	3.98	2	0	224000	147335	1.52035
P46776	60S ribosomal protein L27a OS=Homo sapiens OX=9606 GN=RPL27A PE=1 SV=2	0	11.917	18	3	4	3	148	16.6	11	7.27	3	0	837846	552829	1.51556
P43307	Translocon-associated protein subunit alpha OS=Homo sapiens OX=9606 GN=SSR1 PE=1 SV=3	0.001	2.414	3	1	2	1	286	32.2	4.49	4.06	1	0	903516	596625	1.51438
P36955	Pigment epithelium-derived factor OS=Homo sapiens OX=9606 GN=SERPINF1 PE=1 SV=4	0	21.268	10	5	10	5	418	46.3	6.38	23.81	5	0	1.65277e+06	1.09758e+06	1.50583
Q3BBV2	Putative neuroblastoma breakpoint family member 8 OS=Homo sapiens OX=9606 GN=NBPF8 PE=5 SV=1	0.01	1.501	1	1	1	1	869	99.2	4.67	0	1	0	1.71644e+06	1.14198e+06	1.50303
P04259	Keratin, type II cytoskeletal 6B OS=Homo sapiens OX=9606 GN=KRT6B PE=1 SV=5	0	234.187	57	40	127	4	564	60	8	282.02	40	0	7.5458e+06	5.04842e+06	1.49469
P31025	Lipocalin-1 OS=Homo sapiens OX=9606 GN=LCN1 PE=1 SV=1	0	8.583	16	3	6	3	176	19.2	5.58	14.32	3	0	5.52082e+06	3.70133e+06	1.49158
Q8NHW3	Transcription factor MafA OS=Homo sapiens OX=9606 GN=MAFA PE=1 SV=2	0.004	1.703	3	1	1	1	353	37	7.83	0	1	0	3371180	2.26604e+06	1.4877
Q13418	Integrin-linked protein kinase OS=Homo sapiens OX=9606 GN=ILK PE=1 SV=2	0	20.727	13	5	10	5	452	51.4	8.07	11.37	5	0	411433	277800	1.48104
P20933	N(4)-(beta-N-acetylglucosaminyl)-L-asparaginase OS=Homo sapiens OX=9606 GN=AGA PE=1 SV=2	0	4.74	3	1	2	1	346	37.2	6.28	4.1	1	0	293700	198985	1.47599
P60660	Myosin light polypeptide 6 OS=Homo sapiens OX=9606 GN=MYL6 PE=1 SV=2	0	7.197	17	2	6	2	151	16.9	4.65	9.9	2	0	2.35276e+06	1.60407e+06	1.46674
P07954	Fumarate hydratase, mitochondrial OS=Homo sapiens OX=9606 GN=FH PE=1 SV=3	0	3.802	3	1	1	1	510	54.6	8.76	2.26	1	0	179424	122395	1.46595
Q16576	Histone-binding protein RBBP7 OS=Homo sapiens OX=9606 GN=RBBP7 PE=1 SV=1	0	35.277	18	6	13	3	425	47.8	5.05	24.77	6	1	1.33592e+06	915220	1.45968
Q14980	Nuclear mitotic apparatus protein 1 OS=Homo sapiens OX=9606 GN=NUMA1 PE=1 SV=2	0	4.202	1	1	1	1	2115	238.1	5.78	2.89	1	0	322499	221282	1.45741
P10619	Lysosomal protective protein OS=Homo sapiens OX=9606 GN=CTSA PE=1 SV=2	0	7.495	4	2	2	2	480	54.4	6.61	3.51	2	0	477373	329606	1.44831
P02533	Keratin, type I cytoskeletal 14 OS=Homo sapiens OX=9606 GN=KRT14 PE=1 SV=4	0	333.021	61	34	157	19	472	51.5	5.16	362.33	34	13	2.99165e+08	2.06756e+08	1.44694
P06396	Gelsolin OS=Homo sapiens OX=9606 GN=GSN PE=1 SV=1	0	33.493	10	8	17	8	782	85.6	6.28	37.3	8	0	4.27808e+06	2.96661e+06	1.44208
P31948	Stress-induced-phosphoprotein 1 OS=Homo sapiens OX=9606 GN=STIP1 PE=1 SV=1	0	11.259	4	2	5	2	543	62.6	6.8	8.68	2	0	1.02266e+06	712764	1.43477
Q96P63	Serpin B12 OS=Homo sapiens OX=9606 GN=SERPINB12 PE=1 SV=1	0	15.938	9	5	10	5	405	46.2	5.53	15.02	5	0	6.11308e+06	4.26999e+06	1.43164
P20930	Filaggrin OS=Homo sapiens OX=9606 GN=FLG PE=1 SV=3	0	38.313	2	10	17	10	4061	434.9	9.25	24.84	10	0	5.45921e+06	3.81853e+06	1.42966
Q99456	Keratin, type I cytoskeletal 12 OS=Homo sapiens OX=9606 GN=KRT12 PE=1 SV=1	0	23.052	9	4	33	1	494	53.5	4.78	64.57	4	0	325154	227547	1.42895
P20618	Proteasome subunit beta type-1 OS=Homo sapiens OX=9606 GN=PSMB1 PE=1 SV=2	0	41.984	24	5	7	5	241	26.5	8.13	21.72	5	0	1.11145e+06	782940	1.41959
Q5SRE5	Nucleoporin NUP188 OS=Homo sapiens OX=9606 GN=NUP188 PE=1 SV=1	0	15.086	3	4	5	4	1749	195.9	6.73	11.82	4	0	1.19398e+06	841601	1.4187
P08133	Annexin A6 OS=Homo sapiens OX=9606 GN=ANXA6 PE=1 SV=3	0	5.799	3	2	2	2	673	75.8	5.6	1.76	2	0	164569	116295	1.4151
P07339	Cathepsin D OS=Homo sapiens OX=9606 GN=CTSD PE=1 SV=1	0	13.945	10	3	8	3	412	44.5	6.54	17.19	3	0	2.43859e+06	1.72628e+06	1.41263
Q8WVV4	Protein POF1B OS=Homo sapiens OX=9606 GN=POF1B PE=1 SV=3	0	10.077	6	4	6	4	589	68	6.32	9.74	4	0	1.53454e+06	1.09402e+06	1.40266
P52209	6-phosphogluconate dehydrogenase, decarboxylating OS=Homo sapiens OX=9606 GN=PGD PE=1 SV=3	0	13.066	10	4	5	4	483	53.1	7.23	8.51	4	0	1.06963e+06	763279	1.40137
Q8IVU3	Probable E3 ubiquitin-protein ligase HERC6 OS=Homo sapiens OX=9606 GN=HERC6 PE=1 SV=2	0.004	1.692	1	1	1	1	1022	115.1	7.96	0	1	0	57918.9	41364.4	1.40021
P21291	Cysteine and glycine-rich protein 1 OS=Homo sapiens OX=9606 GN=CSRP1 PE=1 SV=3	0	6.447	8	1	2	1	193	20.6	8.57	6.38	1	0	1.45376e+06	1.04297e+06	1.39386
P68431	Histone H3.1 OS=Homo sapiens OX=9606 GN=H3C1 PE=1 SV=2	0	10.755	14	2	7	2	136	15.4	11.12	17.95	2	0	3.60987e+06	2.6066e+06	1.38489
Q2M1P5	Kinesin-like protein KIF7 OS=Homo sapiens OX=9606 GN=KIF7 PE=1 SV=2	0.02	1.174	1	1	1	1	1343	150.5	6.79	0	1	0	624580	451656	1.38287
Q16658	Fascin OS=Homo sapiens OX=9606 GN=FSCN1 PE=1 SV=3	0	4.195	4	2	2	2	493	54.5	7.24	2.17	2	0	172617	125126	1.37954
P55735	Protein SEC13 homolog OS=Homo sapiens OX=9606 GN=SEC13 PE=1 SV=3	0	6.259	6	2	3	2	322	35.5	5.48	4.23	2	0	365843	266145	1.3746
P10636	Microtubule-associated protein tau OS=Homo sapiens OX=9606 GN=MAPT PE=1 SV=5	0.023	1.14	1	1	1	1	758	78.9	6.71	0	1	0	351313	256218	1.37115
P37802	Transgelin-2 OS=Homo sapiens OX=9606 GN=TAGLN2 PE=1 SV=3	0	37.658	37	7	19	7	199	22.4	8.25	38.88	7	0	2.48859e+06	1.82e+06	1.36736
Q9NTJ3	Structural maintenance of chromosomes protein 4 OS=Homo sapiens OX=9606 GN=SMC4 PE=1 SV=2	0	21.26	5	7	9	7	1288	147.1	6.79	13.24	7	0	6.11339e+06	4.48035e+06	1.36449
Q15459	Splicing factor 3A subunit 1 OS=Homo sapiens OX=9606 GN=SF3A1 PE=1 SV=1	0	15.318	5	3	6	3	793	88.8	5.22	18.9	3	0	462187	339815	1.36011
P35268	60S ribosomal protein L22 OS=Homo sapiens OX=9606 GN=RPL22 PE=1 SV=2	0	5.402	10	1	2	1	128	14.8	9.19	7.29	1	0	1.89863e+06	1.40472e+06	1.35161
P55010	Eukaryotic translation initiation factor 5 OS=Homo sapiens OX=9606 GN=EIF5 PE=1 SV=2	0	4.685	5	2	3	2	431	49.2	5.58	4.81	2	0	800398	593564	1.34846
Q06210	Glutamine--fructose-6-phosphate aminotransferase [isomerizing] 1 OS=Homo sapiens OX=9606 GN=GFPT1 PE=1 SV=3	0	23.206	11	6	8	6	699	78.8	7.11	15.32	6	0	938825	699619	1.34191
Q02413	Desmoglein-1 OS=Homo sapiens OX=9606 GN=DSG1 PE=1 SV=2	0	83.101	13	10	32	10	1049	113.7	5.03	76.4	10	0	8.92052e+06	6.66137e+06	1.33914
Q5HYJ3	Protein FAM76B OS=Homo sapiens OX=9606 GN=FAM76B PE=1 SV=3	0	6.708	6	2	3	2	339	38.7	9.25	5.1	2	0	367185	274574	1.33729
P26373	60S ribosomal protein L13 OS=Homo sapiens OX=9606 GN=RPL13 PE=1 SV=4	0	7.732	14	3	7	3	211	24.2	11.65	13.5	3	0	4.10401e+06	3.07411e+06	1.33503
P46379	Large proline-rich protein BAG6 OS=Homo sapiens OX=9606 GN=BAG6 PE=1 SV=2	0	19.311	6	4	6	4	1132	119.3	5.6	12.85	4	0	413582	310472	1.33211
Q8N766	ER membrane protein complex subunit 1 OS=Homo sapiens OX=9606 GN=EMC1 PE=1 SV=1	0	3.291	1	1	1	1	993	111.7	7.66	0	1	0	196618	149062	1.31903
P57740	Nuclear pore complex protein Nup107 OS=Homo sapiens OX=9606 GN=NUP107 PE=1 SV=1	0.007	1.56	1	1	1	1	925	106.3	5.43	0	1	0	164537	124857	1.31781
P21281	V-type proton ATPase subunit B, brain isoform OS=Homo sapiens OX=9606 GN=ATP6V1B2 PE=1 SV=3	0	11.771	5	2	3	2	511	56.5	5.81	5.22	2	0	331784	252403	1.3145
Q8NCE2	Myotubularin-related protein 14 OS=Homo sapiens OX=9606 GN=MTMR14 PE=1 SV=2	0	13.045	7	4	8	4	650	72.2	6.24	8.71	4	0	697552	532199	1.3107
P04181	Ornithine aminotransferase, mitochondrial OS=Homo sapiens OX=9606 GN=OAT PE=1 SV=1	0	15.791	12	4	5	4	439	48.5	7.03	4.91	4	0	1.26355e+06	971091	1.30116
Q13103	Secreted phosphoprotein 24 OS=Homo sapiens OX=9606 GN=SPP2 PE=1 SV=1	0	5.348	6	1	4	1	211	24.3	8.32	8.71	1	0	3.71028e+06	2.85559e+06	1.29931
Q16181	Septin-7 OS=Homo sapiens OX=9606 GN=SEPTIN7 PE=1 SV=2	0	20.103	14	6	9	5	437	50.6	8.63	19.29	6	0	460632	359526	1.28122
P05455	Lupus La protein OS=Homo sapiens OX=9606 GN=SSB PE=1 SV=2	0	14.92	7	2	5	2	408	46.8	7.12	5.61	2	0	540512	422362	1.27974
P28066	Proteasome subunit alpha type-5 OS=Homo sapiens OX=9606 GN=PSMA5 PE=1 SV=3	0	23.473	17	3	7	3	241	26.4	4.79	21.61	3	0	2.45347e+06	1.91749e+06	1.27952
O43240	Kallikrein-10 OS=Homo sapiens OX=9606 GN=KLK10 PE=1 SV=3	0.004	1.873	4	1	3	1	276	30.2	8.59	2.41	1	0	349093	273131	1.27811
P01042	Kininogen-1 OS=Homo sapiens OX=9606 GN=KNG1 PE=1 SV=2	0.003	2.162	1	1	1	1	644	71.9	6.81	3.03	1	0	381201	298723	1.2761
Q13617	Cullin-2 OS=Homo sapiens OX=9606 GN=CUL2 PE=1 SV=2	0	20.489	10	7	8	7	745	86.9	6.92	6.08	7	0	577728	453140	1.27494
Q07065	Cytoskeleton-associated protein 4 OS=Homo sapiens OX=9606 GN=CKAP4 PE=1 SV=2	0	11.329	6	3	6	3	602	66	5.92	8.39	3	0	368477	289853	1.27126
O60763	General vesicular transport factor p115 OS=Homo sapiens OX=9606 GN=USO1 PE=1 SV=2	0	15.524	5	4	5	4	962	107.8	4.91	12.73	4	0	1.49186e+06	1.17598e+06	1.26861
Q07955	Serine/arginine-rich splicing factor 1 OS=Homo sapiens OX=9606 GN=SRSF1 PE=1 SV=2	0	6.293	8	2	3	2	248	27.7	10.36	4.13	2	0	383950	303380	1.26557
Q9BT78	COP9 signalosome complex subunit 4 OS=Homo sapiens OX=9606 GN=COPS4 PE=1 SV=1	0	23.759	14	5	8	5	406	46.2	5.83	14.41	5	0	259321	204941	1.26534
Q99598	Translin-associated protein X OS=Homo sapiens OX=9606 GN=TSNAX PE=1 SV=1	0.004	2.005	3	1	1	1	290	33.1	6.55	1.85	1	0	236366	187221	1.2625
P31946	14-3-3 protein beta/alpha OS=Homo sapiens OX=9606 GN=YWHAB PE=1 SV=3	0	35.123	25	6	15	2	246	28.1	4.83	31.61	6	0	682735	544340	1.25424
Q9H3K6	BolA-like protein 2 OS=Homo sapiens OX=9606 GN=BOLA2 PE=1 SV=1	0.001	2.475	10	1	2	1	86	10.1	6.52	2.04	1	0	1.13046e+06	903473	1.25124
P35813	Protein phosphatase 1A OS=Homo sapiens OX=9606 GN=PPM1A PE=1 SV=1	0	39.071	22	8	38	4	382	42.4	5.36	78.08	8	0	816620	653621	1.24938
Q14203	Dynactin subunit 1 OS=Homo sapiens OX=9606 GN=DCTN1 PE=1 SV=3	0.004	1.998	1	1	1	1	1278	141.6	5.81	1.71	1	0	195390	157802	1.2382
P0DOX2	Immunoglobulin alpha-2 heavy chain OS=Homo sapiens OX=9606 PE=1 SV=2	0	6.373	5	2	3	1	455	48.9	6.67	4.84	2	1	1.13395e+06	920409	1.23201
P60900	Proteasome subunit alpha type-6 OS=Homo sapiens OX=9606 GN=PSMA6 PE=1 SV=1	0	5.395	10	2	3	2	246	27.4	6.76	4.36	2	0	1.28315e+06	1.04157e+06	1.23194
Q15063	Periostin OS=Homo sapiens OX=9606 GN=POSTN PE=1 SV=2	0	10.359	6	4	4	4	836	93.3	7.53	4.16	4	0	1.18388e+06	961140	1.23174
Q16877	6-phosphofructo-2-kinase/fructose-2,6-bisphosphatase 4 OS=Homo sapiens OX=9606 GN=PFKFB4 PE=1 SV=6	0	14.194	8	4	18	3	469	54	6.62	23.52	4	0	733148	595286	1.23159
P01023	Alpha-2-macroglobulin OS=Homo sapiens OX=9606 GN=A2M PE=1 SV=3	0	16.931	3	4	18	4	1474	163.2	6.46	17.4	4	0	2.27204e+06	1.85221e+06	1.22666
Q99729	Heterogeneous nuclear ribonucleoprotein A/B OS=Homo sapiens OX=9606 GN=HNRNPAB PE=1 SV=2	0	5.824	4	1	1	1	332	36.2	8.21	2.85	1	0	386609	317721	1.21682
P01024	Complement C3 OS=Homo sapiens OX=9606 GN=C3 PE=1 SV=2	0	21.099	6	8	11	8	1663	187	6.4	11.15	8	0	6.47362e+06	5.34844e+06	1.21038
O75150	E3 ubiquitin-protein ligase BRE1B OS=Homo sapiens OX=9606 GN=RNF40 PE=1 SV=5	0	4.171	3	2	2	2	1001	113.6	6.29	1.61	2	0	133824	110680	1.20911
Q8WUM4	Programmed cell death 6-interacting protein OS=Homo sapiens OX=9606 GN=PDCD6IP PE=1 SV=1	0	17.212	10	7	9	7	868	96	6.52	8.09	7	0	878988	731826	1.20109
Q96HU8	GTP-binding protein Di-Ras2 OS=Homo sapiens OX=9606 GN=DIRAS2 PE=1 SV=1	0.001	2.787	6	1	2	1	199	22.5	8.76	5.15	1	0	3.87063e+06	3.22745e+06	1.19928
P02545	Prelamin-A/C OS=Homo sapiens OX=9606 GN=LMNA PE=1 SV=1	0	31.418	19	11	13	10	664	74.1	7.02	18.05	11	0	742475	622461	1.19281
Q08188	Protein-glutamine gamma-glutamyltransferase E OS=Homo sapiens OX=9606 GN=TGM3 PE=1 SV=4	0	46.626	21	11	18	11	693	76.6	5.86	39.79	11	0	6.03845e+06	5.07462e+06	1.18993
O75342	Arachidonate 12-lipoxygenase, 12R-type OS=Homo sapiens OX=9606 GN=ALOX12B PE=1 SV=1	0	20.574	8	5	12	5	701	80.3	7.64	28.71	5	0	1.23364e+06	1.0396e+06	1.18665
P0DOX8	Immunoglobulin lambda-1 light chain OS=Homo sapiens OX=9606 PE=1 SV=1	0.004	1.88	4	1	5	1	216	22.8	6.76	4.27	1	0	1.03272e+06	872280	1.18393
P01031	Complement C5 OS=Homo sapiens OX=9606 GN=C5 PE=1 SV=4	0	5.382	1	2	3	2	1676	188.2	6.52	2.53	2	0	1.29589e+06	1.09541e+06	1.18302
A0A087WW87	Immunoglobulin kappa variable 2-40 OS=Homo sapiens OX=9606 GN=IGKV2-40 PE=3 SV=2	0	5.324	11	1	3	1	121	13.3	4.61	6.91	1	0	6.08183e+06	5151862	1.18051
Q00059	Transcription factor A, mitochondrial OS=Homo sapiens OX=9606 GN=TFAM PE=1 SV=1	0	6.472	10	2	3	2	246	29.1	9.72	2.76	2	0	931390	791846	1.17623
P04843	Dolichyl-diphosphooligosaccharide--protein glycosyltransferase subunit 1 OS=Homo sapiens OX=9606 GN=RPN1 PE=1 SV=1	0	50.96	21	11	17	11	607	68.5	6.38	32.65	11	0	3.44816e+06	2.93189e+06	1.17609
P28074	Proteasome subunit beta type-5 OS=Homo sapiens OX=9606 GN=PSMB5 PE=1 SV=3	0	39.194	24	6	10	6	263	28.5	6.92	26.86	6	0	923373	791517	1.16659
Q9HCY8	Protein S100-A14 OS=Homo sapiens OX=9606 GN=S100A14 PE=1 SV=1	0	18.071	44	3	5	3	104	11.7	5.24	13.54	3	0	707642	607498	1.16485
P19823	Inter-alpha-trypsin inhibitor heavy chain H2 OS=Homo sapiens OX=9606 GN=ITIH2 PE=1 SV=2	0	12.004	3	3	6	3	946	106.4	6.86	14.03	3	0	1.00295e+07	8623518	1.16304
Q9UBX5	Fibulin-5 OS=Homo sapiens OX=9606 GN=FBLN5 PE=1 SV=1	0	5.408	3	1	3	1	448	50.1	4.73	4.18	1	0	632669	544812	1.16126
Q8IW75	Serpin A12 OS=Homo sapiens OX=9606 GN=SERPINA12 PE=1 SV=1	0	12.139	9	4	6	4	414	47.1	9.29	13.25	4	0	1.41345e+06	1.22288e+06	1.15584
P35580	Myosin-10 OS=Homo sapiens OX=9606 GN=MYH10 PE=1 SV=3	0	23.107	3	6	8	3	1976	228.9	5.54	14.97	6	0	804982	697283	1.15446
Q01433	AMP deaminase 2 OS=Homo sapiens OX=9606 GN=AMPD2 PE=1 SV=2	0.003	2.235	1	1	1	1	879	100.6	6.93	1.83	1	0	162256	140596	1.15406
O15511	Actin-related protein 2/3 complex subunit 5 OS=Homo sapiens OX=9606 GN=ARPC5 PE=1 SV=3	0.001	2.736	8	1	3	1	151	16.3	5.67	3.91	1	0	288491	250763	1.15045
Q93034	Cullin-5 OS=Homo sapiens OX=9606 GN=CUL5 PE=1 SV=4	0.022	1.151	2	1	1	1	780	90.9	7.94	0	1	0	1.8016e+06	1.57006e+06	1.14747
Q14444	Caprin-1 OS=Homo sapiens OX=9606 GN=CAPRIN1 PE=1 SV=2	0	10.735	4	3	5	3	709	78.3	5.25	10.47	3	0	1.4341e+06	1.25345e+06	1.14412
Q08554	Desmocollin-1 OS=Homo sapiens OX=9606 GN=DSC1 PE=1 SV=2	0	41.615	9	5	11	5	894	99.9	5.43	24.65	5	0	3.5683e+06	3.12566e+06	1.14161
Q9UH99	SUN domain-containing protein 2 OS=Homo sapiens OX=9606 GN=SUN2 PE=1 SV=3	0	5.318	2	1	2	1	717	80.3	6.73	0	1	0	142494	125034	1.13964
P06737	Glycogen phosphorylase, liver form OS=Homo sapiens OX=9606 GN=PYGL PE=1 SV=4	0	13.149	6	5	8	2	847	97.1	7.17	7.22	5	2	834603	732606	1.13922
P27695	DNA-(apurinic or apyrimidinic site) endonuclease OS=Homo sapiens OX=9606 GN=APEX1 PE=1 SV=2	0.004	1.973	3	1	1	1	318	35.5	8.12	0	1	0	126451	112426	1.12475
P46459	Vesicle-fusing ATPase OS=Homo sapiens OX=9606 GN=NSF PE=1 SV=3	0	13.53	8	4	6	4	744	82.5	6.95	6.93	4	0	237802	211762	1.12297
O75821	Eukaryotic translation initiation factor 3 subunit G OS=Homo sapiens OX=9606 GN=EIF3G PE=1 SV=2	0	32.312	16	6	11	6	320	35.6	6.13	23.95	6	0	527932	472362	1.11764
Q9BRS2	Serine/threonine-protein kinase RIO1 OS=Homo sapiens OX=9606 GN=RIOK1 PE=1 SV=2	0	28.333	13	6	9	6	568	65.5	6.19	17.71	6	0	1.34777e+06	1.2103e+06	1.11359
P62241	40S ribosomal protein S8 OS=Homo sapiens OX=9606 GN=RPS8 PE=1 SV=2	0	16.856	13	3	5	3	208	24.2	10.32	15.68	3	0	1.40964e+06	1.266e+06	1.11346
P26583	High mobility group protein B2 OS=Homo sapiens OX=9606 GN=HMGB2 PE=1 SV=2	0	10.346	15	4	7	3	209	24	7.81	14.04	4	1	2.51994e+06	2.27567e+06	1.10734
P02771	Alpha-fetoprotein OS=Homo sapiens OX=9606 GN=AFP PE=1 SV=1	0.004	2.02	1	1	2	1	609	68.6	5.68	1.85	1	0	534970	486406	1.09984
P05387	60S acidic ribosomal protein P2 OS=Homo sapiens OX=9606 GN=RPLP2 PE=1 SV=1	0	3.082	10	1	3	1	115	11.7	4.54	5.38	1	0	254335	231483	1.09872
P50452	Serpin B8 OS=Homo sapiens OX=9606 GN=SERPINB8 PE=1 SV=2	0	4.492	6	2	2	2	374	42.7	5.57	1.68	2	0	153126	139579	1.09706
Q9BY77	Polymerase delta-interacting protein 3 OS=Homo sapiens OX=9606 GN=POLDIP3 PE=1 SV=2	0	39.997	21	6	12	6	421	46.1	9.99	22.28	6	0	606362	553608	1.09529
P03951	Coagulation factor XI OS=Homo sapiens OX=9606 GN=F11 PE=1 SV=1	0.001	3.038	1	1	2	1	625	70.1	8.1	5.92	1	0	683717	624390	1.09502
P53618	Coatomer subunit beta OS=Homo sapiens OX=9606 GN=COPB1 PE=1 SV=3	0	40.156	10	6	10	6	953	107.1	6.05	20.44	6	0	1.03789e+06	950672	1.09174
O95831	Apoptosis-inducing factor 1, mitochondrial OS=Homo sapiens OX=9606 GN=AIFM1 PE=1 SV=1	0	52.459	23	10	16	10	613	66.9	8.95	33.21	10	0	4.72044e+06	4.3362e+06	1.08861
Q08211	ATP-dependent RNA helicase A OS=Homo sapiens OX=9606 GN=DHX9 PE=1 SV=4	0	23.258	6	7	10	7	1270	140.9	6.84	13.99	7	0	362253	333303	1.08686
Q00610	Clathrin heavy chain 1 OS=Homo sapiens OX=9606 GN=CLTC PE=1 SV=5	0	37.775	7	10	19	10	1675	191.5	5.69	21.67	10	0	2.20286e+06	2.02845e+06	1.08598
Q01105	Protein SET OS=Homo sapiens OX=9606 GN=SET PE=1 SV=3	0	5.032	6	2	4	2	290	33.5	4.32	6.68	2	0	586177	540991	1.08352
P04632	Calpain small subunit 1 OS=Homo sapiens OX=9606 GN=CAPNS1 PE=1 SV=1	0	10.514	16	4	6	4	268	28.3	5.2	6.2	4	0	728370	674019	1.08064
P67936	Tropomyosin alpha-4 chain OS=Homo sapiens OX=9606 GN=TPM4 PE=1 SV=3	0	19.578	18	3	4	1	248	28.5	4.69	11.31	3	0	84008.4	77925.2	1.07806
Q9UBX3	Mitochondrial dicarboxylate carrier OS=Homo sapiens OX=9606 GN=SLC25A10 PE=1 SV=2	0	18.032	18	5	7	5	287	31.3	9.54	13.87	5	0	1.41349e+06	1.31122e+06	1.078
P23142	Fibulin-1 OS=Homo sapiens OX=9606 GN=FBLN1 PE=1 SV=4	0	35.58	8	5	12	5	703	77.2	5.22	28.56	5	0	5.1099e+06	4.74783e+06	1.07626
Q69YN2	CWF19-like protein 1 OS=Homo sapiens OX=9606 GN=CWF19L1 PE=1 SV=2	0	363.037	51	35	178	35	538	60.6	7.24	422.64	35	0	2.29625e+09	2.14057e+09	1.07273
Q6ZNA1	Zinc finger protein 836 OS=Homo sapiens OX=9606 GN=ZNF836 PE=2 SV=2	0.019	1.204	1	1	1	1	936	107.6	9.22	0	1	0	575561	537742	1.07033
Q9P270	SLAIN motif-containing protein 2 OS=Homo sapiens OX=9606 GN=SLAIN2 PE=1 SV=2	0	18.667	11	5	6	5	581	62.5	9.45	11.81	5	0	353974	333921	1.06005
P14625	Endoplasmin OS=Homo sapiens OX=9606 GN=HSP90B1 PE=1 SV=1	0	48.961	16	13	19	11	803	92.4	4.84	36.68	13	0	3.40557e+06	3.22117e+06	1.05725
P02751	Fibronectin OS=Homo sapiens OX=9606 GN=FN1 PE=1 SV=5	0	63.56	6	12	27	12	2477	272.2	5.5	68.57	12	0	2.50825e+07	2.37503e+07	1.05609
Q96BR1	Serine/threonine-protein kinase Sgk3 OS=Homo sapiens OX=9606 GN=SGK3 PE=1 SV=1	0	9.976	6	3	5	3	496	57.1	6.93	5.75	3	0	139847	132523	1.05527
O75643	U5 small nuclear ribonucleoprotein 200 kDa helicase OS=Homo sapiens OX=9606 GN=SNRNP200 PE=1 SV=2	0	31.953	5	9	17	9	2136	244.4	6.06	30.94	9	0	4.14697e+06	3.95474e+06	1.04861
O75083	WD repeat-containing protein 1 OS=Homo sapiens OX=9606 GN=WDR1 PE=1 SV=4	0.003	2.118	2	1	2	1	606	66.2	6.65	1.83	1	0	162097	156052	1.03874
Q9Y6Y0	Influenza virus NS1A-binding protein OS=Homo sapiens OX=9606 GN=IVNS1ABP PE=1 SV=3	0	17.86	8	5	9	5	642	71.7	5.53	12.88	5	0	1.19567e+06	1.15898e+06	1.03165
P61224	Ras-related protein Rap-1b OS=Homo sapiens OX=9606 GN=RAP1B PE=1 SV=1	0	15.08	23	5	13	5	184	20.8	5.78	14.74	5	0	1.92432e+06	1.87307e+06	1.02736
P48637	Glutathione synthetase OS=Homo sapiens OX=9606 GN=GSS PE=1 SV=1	0.017	1.243	1	1	1	1	474	52.4	5.92	0	1	0	2.88721e+06	2.81787e+06	1.02461
O00391	Sulfhydryl oxidase 1 OS=Homo sapiens OX=9606 GN=QSOX1 PE=1 SV=3	0	6.558	3	2	4	2	747	82.5	8.92	7.28	2	0	1.04027e+06	1.01871e+06	1.02117
P48594	Serpin B4 OS=Homo sapiens OX=9606 GN=SERPINB4 PE=1 SV=2	0	21.257	17	6	8	2	390	44.8	6.21	16.16	6	0	328196	322479	1.01773
O00755	Protein Wnt-7a OS=Homo sapiens OX=9606 GN=WNT7A PE=1 SV=2	0.027	1.097	2	1	1	1	349	39	8.7	1.66	1	0	1.51281e+06	1.48973e+06	1.01549
P54136	Arginine--tRNA ligase, cytoplasmic OS=Homo sapiens OX=9606 GN=RARS1 PE=1 SV=2	0	42.66	20	12	16	12	660	75.3	6.68	27.63	12	0	452267	446342	1.01327
P35625	Metalloproteinase inhibitor 3 OS=Homo sapiens OX=9606 GN=TIMP3 PE=1 SV=2	0	10.138	11	3	6	3	211	24.1	8.72	9.62	3	0	3.9364e+06	3.88507e+06	1.01321
P40429	60S ribosomal protein L13a OS=Homo sapiens OX=9606 GN=RPL13A PE=1 SV=2	0	7.236	15	3	4	3	203	23.6	10.93	5.04	3	0	2.44774e+06	2.41948e+06	1.01168
Q9NR31	GTP-binding protein SAR1a OS=Homo sapiens OX=9606 GN=SAR1A PE=1 SV=1	0.014	1.38	6	1	1	1	198	22.4	6.68	0	1	0	134994	133569	1.01067
Q8TF21	Ankyrin repeat domain-containing protein 24 OS=Homo sapiens OX=9606 GN=ANKRD24 PE=2 SV=2	0.005	1.642	1	1	1	1	1146	124.1	5.01	1.83	1	0	186630	184743	1.01022
Q13200	26S proteasome non-ATPase regulatory subunit 2 OS=Homo sapiens OX=9606 GN=PSMD2 PE=1 SV=3	0	44.494	14	6	8	6	908	100.1	5.2	23.67	6	0	584974	579365	1.00968
Q02878	60S ribosomal protein L6 OS=Homo sapiens OX=9606 GN=RPL6 PE=1 SV=3	0	8.89	14	4	6	4	288	32.7	10.58	4.08	4	0	998064	995504	1.00257
